# Supplementary material for: Meta-analysis derived atopic dermatitis (MADAD) transcriptome defines a robust AD signature highlighting the involvement of atherosclerosis and lipid metabolism pathways
Source: BMC Med Genomics. 2015 Oct 12;8:60. doi: 10.1186/s12920-015-0133-x (PMC4603338; doi:10.1186/s12920-015-0133-x)
Supplement: Supplementary file 2 — Primer IDs for RT-PCR analysis. (XLSX 37 kb) [file 12920_2015_133_MOESM2_ESM.xlsx]

## Sheet: Sheet1
Table E9. Primer IDs for RT-PCR analysis.
SYMBOL	PRIMER ID
CCL8	Hs04187715_m1
AQP5	Hs00387048_m1
LCP2	Hs01092638_m1
IL37	Hs00367201_m1
IL36G	Hs00219742_m1
CD1e	Hs00951508_g1
Elovl3	Hs00537016_m1
FA2H	Hs00757813_m1
FAR2	Hs00216461_m1
