# Supplementary material for: Meta-analysis derived atopic dermatitis (MADAD) transcriptome defines a robust AD signature highlighting the involvement of atherosclerosis and lipid metabolism pathways
Source: BMC Med Genomics. 2015 Oct 12;8:60. doi: 10.1186/s12920-015-0133-x (PMC4603338; doi:10.1186/s12920-015-0133-x)
Supplement: Supplementary file 7 — ALL MADAD DEGs (FCH ≥ 2, FDR ≤ 0.05). (XLSX 171 kb) [file 12920_2015_133_MOESM7_ESM.xlsx]

## Sheet: Sheet1
ALL MAD-AD DEGs (FCH≥2, FDR≤0.05)
PROBEID	ENTREZID	SYMBOL	OMIM	lgFCH_LSvsNL_estimate	pvals_LSvsNL	fdrs_LSvsNL	CHRLOCCHR	GENENAME	PATH	GO	ENTREZID_Other	SYMBOL_Other	OMIM_Other	CHRLOCCHR_Other	MALCARD.STATUS	JACI09.STATUS	CYCLO.STATUS	REGEN.STATUS	GSE36842.STATUS	GSE32924.STATUS	GSE36842_B.STATUS	epiderm.STATUS
207356_at	1673	DEFB4A	602215	4.17542	0	0	8	defensin, beta 4A | defensin, beta 4B		GO:0005576 | GO:0005796 | GO:0006935 | GO:0006955 | GO:0007186 | GO:0042742 | GO:0045087	100289462	DEFB4B			1	1	1	1	0	1	1	E
211906_s_at	6318	SERPINB4	600518	3.86097	5.09e-10	1.5808e-08	18	serpin peptidase inhibitor, clade B (ovalbumin), member 4	5146	GO:0004867 | GO:0005576 | GO:0005615 | GO:0005737 | GO:0010466 | GO:0010951 | GO:0030162					1	1	1	1	0	1	1	E
203535_at	6280	S100A9	123886	3.82437	3.362e-09	8.1098e-08	1	S100 calcium binding protein A9		GO:0001816 | GO:0002523 | GO:0002544 | GO:0004871 | GO:0005509 | GO:0005515 | GO:0005576 | GO:0005615 | GO:0005829 | GO:0005856 | GO:0005886 | GO:0006914 | GO:0006919 | GO:0006954 | GO:0007165 | GO:0007267 | GO:0008017 | GO:0008270 | GO:0010043 | GO:0016209 | GO:0030307 | GO:0030593 | GO:0032119 | GO:0032496 | GO:0032602 | GO:0035662 | GO:0042742 | GO:0045087 | GO:0045471 | GO:0050544 | GO:005072…					1	1	1	1	0	1	1	E
209720_s_at	6317	SERPINB3	600517	3.77908	2.156e-09	5.5167e-08	18	serpin peptidase inhibitor, clade B (ovalbumin), member 3	5146	GO:0001618 | GO:0004867 | GO:0005576 | GO:0005615 | GO:0005737 | GO:0009615 | GO:0010466 | GO:0010951 | GO:0030162 | GO:0043086 | GO:0045861 | GO:0070062					1	1	1	1	0	1	1	E
204475_at	4312	MMP1	120353	3.75617	0	0	11	matrix metallopeptidase 1 (interstitial collagenase)	03320 | 05200 | 05219 | 05323	GO:0004222 | GO:0005509 | GO:0005576 | GO:0005578 | GO:0006508 | GO:0007596 | GO:0008270 | GO:0016032 | GO:0022617 | GO:0030198 | GO:0030574 | GO:0044267 | GO:0050900			226600		0	1	1	1	0	1	1	D
232170_at	338324	S100A7A	NA	3.6591	0	1e-12	1	S100 calcium binding protein A7A		GO:0005509 | GO:0005737					0	0	1	1	0	1	0	E
239430_at	374918	IGFL1	610544	3.52889	0	0	19	IGF-like family member 1		GO:0005515 | GO:0005615					0	0	1	1	0	1	1	E
204580_at	4321	MMP12	601046	3.48427	0	0	11	matrix metallopeptidase 12 (macrophage elastase)		GO:0004175 | GO:0004222 | GO:0005509 | GO:0005576 | GO:0005578 | GO:0006508 | GO:0008270 | GO:0022617 | GO:0030198 | GO:0030574 | GO:0035313 | GO:0060054					0	1	1	1	0	1	1	NA
206561_s_at	57016	AKR1B10	604707	3.16094	0	0	7	aldo-keto reductase family 1, member B10 (aldose reductase)	00051 | 00591 | 00650 | 01100	GO:0001523 | GO:0001758 | GO:0004033 | GO:0005515 | GO:0005575 | GO:0005576 | GO:0005764 | GO:0005829 | GO:0006081 | GO:0007586 | GO:0007603 | GO:0008202 | GO:0016488 | GO:0044597 | GO:0044598 | GO:0045550 | GO:0047718					0	1	1	1	0	1	1	E
227736_at	387695	C10orf99	NA	3.05608	1.8891e-08	3.59381e-07	10	chromosome 10 open reading frame 99		GO:0005576					0	0	1	1	0	0	1	E
203691_at	5266	PI3	182257	2.9247	9.106e-09	1.90834e-07	20	peptidase inhibitor 3, skin-derived		GO:0004866 | GO:0004867 | GO:0005578 | GO:0007620 | GO:0010951					1	1	1	1	0	1	1	E
205660_at	8638	OASL	603281	2.91708	0	0	12	2'-5'-oligoadenylate synthetase-like		GO:0003677 | GO:0003725 | GO:0005524 | GO:0005730 | GO:0005737 | GO:0005829 | GO:0009615 | GO:0019221 | GO:0044822 | GO:0045071 | GO:0046966 | GO:0051607 | GO:0060333 | GO:0060337					0	1	1	1	0	1	1	D
218960_at	56649	TMPRSS4	606565	2.78147	0	0	11	transmembrane protease, serine 4		GO:0004252 | GO:0005044 | GO:0006508 | GO:0016021					0	1	1	1	0	1	1	E
210164_at	3002	GZMB	123910	2.60987	0	5e-12	14	granzyme B (granzyme 2, cytotoxic T-lymphocyte-associated serine esterase 1)	04650 | 04940 | 05320 | 05330 | 05332	GO:0001772 | GO:0004252 | GO:0005515 | GO:0005634 | GO:0005737 | GO:0005829 | GO:0006508 | GO:0006915 | GO:0007219 | GO:0008236 | GO:0008626 | GO:0019835 | GO:0030141 | GO:0043231 | GO:0097193 | GO:1900740					1	1	1	1	0	1	0	D
216258_s_at	5275	SERPINB13	604445	2.60389	0	0	18	serpin peptidase inhibitor, clade B (ovalbumin), member 13	5146	GO:0004867 | GO:0005576 | GO:0005615 | GO:0005737 | GO:0009411 | GO:0010951 | GO:0030162 | GO:0070062					0	1	1	1	0	1	1	E
204420_at	8061	FOSL1	136515	2.55795	0	0	11	FOS-like antigen 1	04310 | 04380	GO:0000977 | GO:0001701 | GO:0003700 | GO:0005515 | GO:0005634 | GO:0005829 | GO:0006357 | GO:0006366 | GO:0006935 | GO:0006968 | GO:0007296 | GO:0007565 | GO:0007612 | GO:0008284 | GO:0008285 | GO:0009612 | GO:0009615 | GO:0009629 | GO:0031668 | GO:0032570 | GO:0034097 | GO:0042493 | GO:0042542 | GO:0042734 | GO:0043005 | GO:0043065 | GO:0045787 | GO:0051091 | GO:0051412 | GO:0051591 | GO:0060674					0	1	1	1	0	1	1	E
224328_s_at	84648	LCE3D	612616	2.51178	1.74898e-05	0.000140786	1	late cornified envelope 3D		GO:0031424					0	0	0	1	0	1	1	E
208539_x_at	6703	SPRR2D	182268	2.45518	1.16181e-07	1.78263e-06	1	small proline-rich protein 2D | small proline-rich protein 2B		GO:0005737 | GO:0008544 | GO:0031424 | GO:0001533 | GO:0030216	6701	SPRR2B			0	0	1	1	0	0	1	E
206211_at	6401	SELE	131210	2.43321	3e-12	2.11e-10	1	selectin E	04514 | 05143 | 05144	GO:0002092 | GO:0002523 | GO:0002687 | GO:0004888 | GO:0005515 | GO:0005615 | GO:0005886 | GO:0005901 | GO:0005905 | GO:0006954 | GO:0007157 | GO:0007159 | GO:0007202 | GO:0007596 | GO:0016021 | GO:0019722 | GO:0030029 | GO:0030863 | GO:0032496 | GO:0033691 | GO:0034612 | GO:0043274 | GO:0045121 | GO:0048471 | GO:0050727 | GO:0050900 | GO:0050901 | GO:0070492 | GO:0070555			145500		1	1	1	1	0	1	0	D
220658_s_at	56938	ARNTL2	614517	2.40537	0	0	12	aryl hydrocarbon receptor nuclear translocator-like 2		GO:0000982 | GO:0003677 | GO:0003700 | GO:0004871 | GO:0005634 | GO:0005667 | GO:0005730 | GO:0005737 | GO:0006355 | GO:0006357 | GO:0006366 | GO:0007623 | GO:0009649 | GO:0045944 | GO:0046983					0	1	1	1	0	1	1	E
232082_x_at	6707	SPRR3	182271	2.38911	3.5e-11	1.555e-09	1	small proline-rich protein 3		GO:0005198 | GO:0005515 | GO:0005737 | GO:0008544 | GO:0018149 | GO:0030216 | GO:0031424 | GO:0042060 | GO:0070062					0	0	1	1	0	0	1	E
213796_at	6698	SPRR1A	182265	2.35477	8.6e-11	3.396e-09	1	small proline-rich protein 1A		GO:0001533 | GO:0005198 | GO:0005515 | GO:0005737 | GO:0008544 | GO:0018149 | GO:0030216 | GO:0030674 | GO:0031424					1	0	0	1	0	0	1	E
229779_at	1286	COL4A4	120131	2.34595	0	0	2	collagen, type IV, alpha 4	04510 | 04512 | 04974 | 05146 | 05200 | 05222	GO:0005201 | GO:0005576 | GO:0005587 | GO:0005605 | GO:0005788 | GO:0007411 | GO:0022617 | GO:0030198 | GO:0030574 | GO:0032836			203780		0	0	1	1	0	1	1	D
1555756_a_at	64581	CLEC7A	606264	2.34412	0	0	12	C-type lectin domain family 7, member A	4145	GO:0001846 | GO:0001872 | GO:0001874 | GO:0001879 | GO:0002366 | GO:0002752 | GO:0005737 | GO:0006910 | GO:0006911 | GO:0006954 | GO:0008037 | GO:0008329 | GO:0009756 | GO:0009897 | GO:0016021 | GO:0016337 | GO:0030246 | GO:0032760 | GO:0042110 | GO:0042287 | GO:0042832 | GO:0045087 | GO:0046872 | GO:0050766 | GO:0071226			613108 | 614079		0	1	1	1	0	1	1	D
1553835_a_at	256076	COL6A5	611916	2.30182	1.91678e-05	0.000152777	3	collagen, type VI, alpha 5		GO:0005576 | GO:0005581 | GO:0007155 | GO:0022617 | GO:0030198 | GO:0030574 | GO:0031012					1	0	0	0	0	1	1	D
204533_at	3627	CXCL10	147310	2.25892	3.9848e-08	6.94852e-07	4	chemokine (C-X-C motif) ligand 10	04060 | 04062 | 04620 | 04622 | 04623	GO:0002690 | GO:0005102 | GO:0005515 | GO:0005576 | GO:0005615 | GO:0006935 | GO:0006954 | GO:0006955 | GO:0007165 | GO:0007166 | GO:0007186 | GO:0007267 | GO:0007517 | GO:0008009 | GO:0008015 | GO:0008201 | GO:0008284 | GO:0008603 | GO:0009306 | GO:0009409 | GO:0009897 | GO:0010332 | GO:0010818 | GO:0010996 | GO:0016525 | GO:0030816 | GO:0032496 | GO:0033280 | GO:0034605 | GO:0042127 | GO:004395…					1	1	1	1	0	0	1	NA
32128_at	6362	CCL18	603757	2.24008	9.31351e-05	0.000609207	17	chemokine (C-C motif) ligand 18 (pulmonary and activation-regulated)	04060 | 04062	GO:0005515 | GO:0005615 | GO:0006935 | GO:0006954 | GO:0006955 | GO:0007154 | GO:0007165 | GO:0007267 | GO:0008009 | GO:0009607 | GO:0060326					1	1	0	0	0	1	1	D
219403_s_at	10855	HPSE	604724	2.21681	4e-12	2.28e-10	4	heparanase	00531 | 01100	GO:0004566 | GO:0005515 | GO:0005576 | GO:0005634 | GO:0005764 | GO:0005765 | GO:0005975 | GO:0006027 | GO:0006029 | GO:0007160 | GO:0010575 | GO:0030194 | GO:0030200 | GO:0030203 | GO:0030305 | GO:0033690 | GO:0043202 | GO:0043231 | GO:0044281 | GO:0045121 | GO:0045545 | GO:0046983 | GO:0051797 | GO:0051798 | GO:0051897 | GO:0061042					0	0	1	1	0	0	1	E
214370_at	6279	S100A8	123885	2.19468	8.76591e-06	7.72861e-05	1	S100 calcium binding protein A8		GO:0001816 | GO:0002523 | GO:0002526 | GO:0002544 | GO:0005509 | GO:0005515 | GO:0005576 | GO:0005615 | GO:0005829 | GO:0005856 | GO:0005886 | GO:0006914 | GO:0006919 | GO:0006954 | GO:0008017 | GO:0008270 | GO:0010043 | GO:0030307 | GO:0030593 | GO:0032119 | GO:0032496 | GO:0032602 | GO:0035662 | GO:0042060 | GO:0042742 | GO:0045087 | GO:0045471 | GO:0050544 | GO:0050729 | GO:0050786 | GO:005083…					1	1	1	1	0	0	1	E
209773_s_at	6241	RRM2	180390	2.15282	0	0	2	ribonucleotide reductase M2	00230 | 00240 | 00480 | 01100 | 04115	GO:0000082 | GO:0000083 | GO:0000278 | GO:0004748 | GO:0005515 | GO:0005634 | GO:0005654 | GO:0005737 | GO:0005829 | GO:0006260 | GO:0009186 | GO:0009263 | GO:0015949 | GO:0044281 | GO:0046872 | GO:0051290 | GO:0055086					0	1	1	1	0	1	1	NA
220322_at	56300	IL36G	605542	2.14383	0	0	2	interleukin 36, gamma		GO:0005125 | GO:0005149 | GO:0005615 | GO:0006954 | GO:0007267 | GO:0032755					0	0	1	1	0	0	1	E
1559280_a_at	100506013	APELA	615594	2.14142	0	0	4	apelin receptor early endogenous ligand		GO:0005179 | GO:0005576 | GO:0007492 | GO:0007507 | GO:0031704 | GO:0060183 | GO:0090133 | GO:0090134					0	0	1	1	0	0	1	NA
209959_at	8013	NR4A3	600542	2.10252	0	0	9	nuclear receptor subfamily 4, group A, member 3		GO:0001077 | GO:0001707 | GO:0003677 | GO:0003707 | GO:0004887 | GO:0005634 | GO:0005654 | GO:0005667 | GO:0006367 | GO:0007411 | GO:0008150 | GO:0008270 | GO:0010467 | GO:0021766 | GO:0030522 | GO:0030534 | GO:0031100 | GO:0042542 | GO:0043434 | GO:0043524 | GO:0043565 | GO:0045787 | GO:0048752 | GO:0050885 | GO:0060005 | GO:2000108			612237		0	0	1	1	0	0	0	D
214226_at	339105	PRSS53	610561	2.09097	0	0	16	protease, serine, 53		GO:0004252 | GO:0005576 | GO:0006508					0	1	1	1	0	1	1	E
210873_x_at	200315	APOBEC3A	607109	2.08927	4e-12	2.24e-10	22	apolipoprotein B mRNA editing enzyme, catalytic polypeptide-like 3A | APOBEC3A and APOBEC3B deletion hybrid		GO:0004126 | GO:0005515 | GO:0005634 | GO:0005737 | GO:0008270 | GO:0009972 | GO:0010529 | GO:0044356 | GO:0045071 | GO:0045087 | GO:0047844 | GO:0051607 | GO:0070383 | GO:0071466 | GO:0080111	100913187	APOBEC3A_B			0	1	1	0	0	1	0	E
209800_at	3868	KRT16	148067	2.08629	0	0	17	keratin 16		GO:0005200 | GO:0005515 | GO:0005882 | GO:0007010 | GO:0008283 | GO:0008544 | GO:0045104 | GO:0070062			167200 | 613000		0	1	1	1	0	1	1	E
242641_at	131873	COL6A6	NA	2.07594	1.40372e-07	2.09466e-06	3	collagen, type VI, alpha 6	04510 | 04512 | 04974	GO:0005576 | GO:0005581 | GO:0007155 | GO:0022617 | GO:0030198 | GO:0030574 | GO:0031012					0	0	0	0	0	0	1	D
202988_s_at	5996	RGS1	600323	2.07486	1.9e-11	9.11e-10	1	regulator of G-protein signaling 1		GO:0005096 | GO:0005516 | GO:0005737 | GO:0005886 | GO:0006955 | GO:0007165 | GO:0007193 | GO:0038032 | GO:0043547					0	1	1	1	0	1	1	D
227609_at	94240	EPSTI1	607441	2.00702	0	3e-12	13	epithelial stromal interaction 1 (breast)							0	0	1	1	0	0	1	D
236285_at	113730	KLHDC7B	NA	1.99622	4.8e-11	2.048e-09	22	kelch domain containing 7B							0	0	1	1	0	0	0	NA
223541_at	3038	HAS3	602428	1.98197	2e-12	1.37e-10	16	hyaluronan synthase 3		GO:0005886 | GO:0005887 | GO:0005975 | GO:0016021 | GO:0030203 | GO:0030212 | GO:0030213 | GO:0036117 | GO:0044281 | GO:0045226 | GO:0045893 | GO:0050501 | GO:0085029 | GO:1900106					0	0	1	1	0	1	0	E
204470_at	2919	CXCL1	155730	1.96433	9.676e-09	2.01381e-07	4	chemokine (C-X-C motif) ligand 1 (melanoma growth stimulating activity, alpha)	04060 | 04062 | 04621 | 05120 | 05146 | 05323	GO:0005102 | GO:0005576 | GO:0005615 | GO:0006935 | GO:0006954 | GO:0006955 | GO:0007165 | GO:0007186 | GO:0007399 | GO:0008009 | GO:0008047 | GO:0008083 | GO:0008283 | GO:0008285 | GO:0030036 | GO:0035556 | GO:0043085 | GO:0060326					0	0	1	1	0	1	0	D
219956_at	11226	GALNT6	605148	1.88542	0	0	12	UDP-N-acetyl-alpha-D-galactosamine:polypeptide N-acetylgalactosaminyltransferase 6 (GalNAc-T6)	00512 | 01100	GO:0000139 | GO:0004653 | GO:0005794 | GO:0006493 | GO:0016021 | GO:0016266 | GO:0043687 | GO:0044267 | GO:0046872 | GO:0048471					0	1	1	1	0	1	1	E
203764_at	9787	DLGAP5	NA	1.86618	4.92425e-07	6.35331e-06	14	discs, large (Drosophila) homolog-associated protein 5		GO:0000087 | GO:0004721 | GO:0005515 | GO:0005634 | GO:0005737 | GO:0005815 | GO:0007079 | GO:0007267 | GO:0008283 | GO:0016311 | GO:0031616 | GO:0045842					0	1	1	1	0	1	0	E
227458_at	29126	CD274	605402	1.84796	2e-12	1.64e-10	9	CD274 molecule	4514	GO:0005515 | GO:0005886 | GO:0006955 | GO:0007165 | GO:0007166 | GO:0009897 | GO:0012505 | GO:0016021 | GO:0031295 | GO:0042102 | GO:0042130 | GO:0070062 | GO:2001181					0	0	1	0	0	1	1	D
236341_at	1493	CTLA4	123890	1.84378	2.7e-11	1.252e-09	2	cytotoxic T-lymphocyte-associated protein 4	04514 | 04660 | 05320 | 05323	GO:0005515 | GO:0005794 | GO:0005886 | GO:0005887 | GO:0006955 | GO:0006974 | GO:0009897 | GO:0030889 | GO:0031295 | GO:0042130 | GO:0043065 | GO:0045334 | GO:0045590 | GO:0048471 | GO:0050777 | GO:0050853			140300 | 601388 | 609755		1	0	1	1	0	0	1	D
206749_at	910	CD1B	188360	1.83619	4.4649e-08	7.7029e-07	1	CD1b molecule	4640	GO:0005515 | GO:0005765 | GO:0005886 | GO:0006955 | GO:0010008 | GO:0016021 | GO:0030881 | GO:0030883 | GO:0030884 | GO:0048007 | GO:0071723					0	1	0	0	0	0	1	D
204751_x_at	1824	DSC2	125645	1.80063	0	0	18	desmocollin 2	5412	GO:0005509 | GO:0005515 | GO:0005886 | GO:0005913 | GO:0007155 | GO:0007156 | GO:0016021 | GO:0030057 | GO:0070062 | GO:0086005 | GO:0086069 | GO:0086091			610476		0	1	1	1	0	1	0	E
222838_at	57823	SLAMF7	606625	1.77045	0	0	1	SLAM family member 7		GO:0004872 | GO:0007155 | GO:0009897 | GO:0016021 | GO:0030101 | GO:0032814 | GO:0042267					0	0	1	1	0	0	1	D
218542_at	55165	CEP55	610000	1.76764	6e-12	3.31e-10	10	centrosomal protein 55kDa		GO:0000281 | GO:0005515 | GO:0005813 | GO:0005814 | GO:0007067 | GO:0030496 | GO:0032154 | GO:0045171 | GO:0045184					0	1	1	1	0	1	1	E
202018_s_at	4057	LTF	150210	1.73075	3.4649e-08	6.18686e-07	3	lactotransferrin		GO:0001503 | GO:0001817 | GO:0001895 | GO:0002227 | GO:0003677 | GO:0004252 | GO:0005506 | GO:0005515 | GO:0005576 | GO:0005615 | GO:0005634 | GO:0006351 | GO:0006508 | GO:0006826 | GO:0006959 | GO:0008199 | GO:0008201 | GO:0019731 | GO:0019732 | GO:0030141 | GO:0031665 | GO:0032680 | GO:0033214 | GO:0033690 | GO:0034145 | GO:0042581 | GO:0043066 | GO:0043123 | GO:0043539 | GO:0045669 | GO:005109…					0	1	0	1	0	0	0	E
219918_s_at	259266	ASPM	605481	1.71396	0	6e-12	1	asp (abnormal spindle) homolog, microcephaly associated (Drosophila)		GO:0000922 | GO:0001764 | GO:0002052 | GO:0005516 | GO:0005634 | GO:0005737 | GO:0007067 | GO:0007283 | GO:0021873 | GO:0030496 | GO:0045665 | GO:0045769 | GO:0048477 | GO:0048589 | GO:0051661 | GO:0090263			608716		0	1	1	1	0	1	1	E
218355_at	24137	KIF4A	300521	1.71101	0	1e-12	X	kinesin family member 4A		GO:0003677 | GO:0003777 | GO:0005524 | GO:0005634 | GO:0005694 | GO:0005737 | GO:0005829 | GO:0005871 | GO:0005876 | GO:0006996 | GO:0007018 | GO:0007411 | GO:0007596 | GO:0008017 | GO:0008089 | GO:0008152 | GO:0016363 | GO:0019886 | GO:0030496					0	1	1	1	0	1	0	E
212022_s_at	4288	MKI67	176741	1.70794	0	0	10	marker of proliferation Ki-67		GO:0000775 | GO:0000793 | GO:0005515 | GO:0005524 | GO:0005634 | GO:0005730 | GO:0005737 | GO:0006259 | GO:0007126 | GO:0008022 | GO:0008283 | GO:0014070 | GO:0030212 | GO:0031100 | GO:0034605 | GO:0044822					0	1	1	1	0	1	1	E
201249_at	6513	SLC2A1	138140	1.70737	0	0	1	solute carrier family 2 (facilitated glucose transporter), member 1	04920 | 04976 | 05200 | 05211	GO:0001939 | GO:0005355 | GO:0005515 | GO:0005886 | GO:0005901 | GO:0005911 | GO:0005975 | GO:0006112 | GO:0006461 | GO:0006766 | GO:0006767 | GO:0006970 | GO:0008645 | GO:0015758 | GO:0016020 | GO:0016021 | GO:0016323 | GO:0019852 | GO:0019900 | GO:0030496 | GO:0030864 | GO:0033300 | GO:0042149 | GO:0042470 | GO:0042802 | GO:0042910 | GO:0043621 | GO:0044281 | GO:0050796 | GO:0055056 | GO:005508…			601042 | 606777 | 612126 | 614847		0	0	1	1	0	0	1	E
206932_at	9023	CH25H	604551	1.70304	0	0	10	cholesterol 25-hydroxylase	120	GO:0001567 | GO:0005506 | GO:0005789 | GO:0005829 | GO:0006629 | GO:0006633 | GO:0006699 | GO:0008203 | GO:0008206 | GO:0008395 | GO:0016021 | GO:0016126 | GO:0044281					0	1	1	1	0	1	1	D
219836_at	79413	ZBED2	615246	1.70107	0	7e-12	3	zinc finger, BED-type containing 2		GO:0003677 | GO:0046872					0	1	1	1	0	1	1	E
207651_at	29909	GPR171	NA	1.68993	1.163e-09	3.2253e-08	3	G protein-coupled receptor 171		GO:0004930 | GO:0005886 | GO:0007186 | GO:0016021					0	1	0	1	0	1	1	D
220330_s_at	64092	SAMSN1	607978	1.68745	1.3812e-08	2.74442e-07	21	SAM domain, SH3 domain and nuclear localization signals 1		GO:0001726 | GO:0001784 | GO:0002820 | GO:0005634 | GO:0005737 | GO:0044822 | GO:0050732 | GO:0050869					0	1	1	1	0	1	1	D
218755_at	10112	KIF20A	605664	1.68095	0	0	5	kinesin family member 20A		GO:0000278 | GO:0000910 | GO:0001578 | GO:0003777 | GO:0005215 | GO:0005524 | GO:0005654 | GO:0005794 | GO:0005819 | GO:0005871 | GO:0005874 | GO:0007018 | GO:0008017 | GO:0015031 | GO:0016192 | GO:0019901					0	1	1	1	0	1	1	E
226661_at	157313	CDCA2	NA	1.67916	0	0	8	cell division cycle associated 2		GO:0005634 | GO:0005737 | GO:0007067					0	0	1	1	0	1	0	NA
205064_at	6699	SPRR1B	182266	1.67774	7.9757e-08	1.28061e-06	1	small proline-rich protein 1B		GO:0001533 | GO:0005198 | GO:0005737 | GO:0008544 | GO:0018149 | GO:0030216 | GO:0030674 | GO:0031424					1	0	0	0	0	0	1	E
205046_at	1062	CENPE	117143	1.67454	0	0	4	centromere protein E, 312kDa		GO:0000089 | GO:0000278 | GO:0000775 | GO:0000776 | GO:0000778 | GO:0000779 | GO:0000940 | GO:0003777 | GO:0005515 | GO:0005524 | GO:0005634 | GO:0005737 | GO:0005829 | GO:0005871 | GO:0005874 | GO:0007018 | GO:0007079 | GO:0007080 | GO:0007094 | GO:0007275 | GO:0007596 | GO:0008017 | GO:0008152 | GO:0015630 | GO:0019886 | GO:0043515 | GO:0045860 | GO:0051233 | GO:0051382					0	1	1	1	0	1	0	E
202859_x_at	3576	IL8	146930	1.64956	0.00174954	0.0073945	4	interleukin 8	04060 | 04062 | 04620 | 04621 | 04622 | 05120 | 05131 | 05142 | 05144 | 05146 | 05160 | 05200 | 05219 | 05323	GO:0001525 | GO:0002237 | GO:0005153 | GO:0005515 | GO:0005576 | GO:0005615 | GO:0006928 | GO:0006935 | GO:0006954 | GO:0006955 | GO:0006987 | GO:0007050 | GO:0007165 | GO:0007186 | GO:0008009 | GO:0008285 | GO:0019722 | GO:0030155 | GO:0030593 | GO:0030968 | GO:0031623 | GO:0034976 | GO:0035556 | GO:0042119 | GO:0044267 | GO:0044344 | GO:0045091 | GO:0045744 | GO:0048566 | GO:0050930 | GO:007122…					1	0	0	0	0	1	0	E
207861_at	6367	CCL22	602957	1.64595	1.081e-09	3.047e-08	16	chemokine (C-C motif) ligand 22	04060 | 04062	GO:0005576 | GO:0005615 | GO:0006935 | GO:0006954 | GO:0006955 | GO:0007165 | GO:0007267 | GO:0008009 | GO:0009615 | GO:0060326					1	1	0	0	0	0	1	D
205916_at	6278	S100A7	600353	1.6459	1.616e-08	3.14289e-07	1	S100 calcium binding protein A7		GO:0000302 | GO:0001525 | GO:0005509 | GO:0005515 | GO:0005576 | GO:0005634 | GO:0005737 | GO:0005783 | GO:0005829 | GO:0005925 | GO:0008270 | GO:0008544 | GO:0010820 | GO:0030216 | GO:0032496 | GO:0045087 | GO:0050786 | GO:0050829 | GO:0051238 | GO:0070374 | GO:0071624 | GO:0090026					1	1	1	1	0	1	1	E
209642_at	699	BUB1	602452	1.63876	1.61e-10	5.858e-09	2	BUB1 mitotic checkpoint serine/threonine kinase	04110 | 04114 | 04914	GO:0000278 | GO:0000776 | GO:0000777 | GO:0000780 | GO:0004672 | GO:0004674 | GO:0005515 | GO:0005524 | GO:0005634 | GO:0005737 | GO:0005829 | GO:0006915 | GO:0007059 | GO:0007063 | GO:0007067 | GO:0007093 | GO:0007094 | GO:0008283 | GO:0016032 | GO:0051983 | GO:0071173 | GO:2001244					0	1	0	1	0	1	1	NA
219684_at	64108	RTP4	609350	1.63632	0	1.8e-11	3	receptor (chemosensory) transporter protein 4		GO:0001580 | GO:0005515 | GO:0005737 | GO:0006612 | GO:0016021					0	1	1	1	0	0	0	D
210138_at	8601	RGS20	607193	1.636	1.74799e-07	2.53272e-06	8	regulator of G-protein signaling 20		GO:0005096 | GO:0005515 | GO:0005634 | GO:0005737 | GO:0005886 | GO:0008277 | GO:0038032 | GO:0043547					0	0	1	1	0	0	0	E
222774_s_at	81831	NETO2	607974	1.63114	8.3e-11	3.32e-09	16	neuropilin (NRP) and tolloid (TLL)-like 2		GO:0032983 | GO:2000312					0	1	1	1	0	1	0	E
204033_at	9319	TRIP13	604507	1.61139	7e-12	3.74e-10	5	thyroid hormone receptor interactor 13		GO:0001556 | GO:0001673 | GO:0003712 | GO:0005515 | GO:0005524 | GO:0005634 | GO:0006302 | GO:0006366 | GO:0007130 | GO:0007131 | GO:0007141 | GO:0007144 | GO:0007283 | GO:0007286 | GO:0017111 | GO:0042802 | GO:0048477 | GO:2001141					0	1	1	1	0	1	1	E
206632_s_at	9582	APOBEC3B	607110	1.60494	9e-12	4.66e-10	22	apolipoprotein B mRNA editing enzyme, catalytic polypeptide-like 3B		GO:0005634 | GO:0008152 | GO:0008270 | GO:0010529 | GO:0044822 | GO:0045087 | GO:0047844 | GO:0051607					0	1	0	1	0	1	1	NA
210559_s_at	983	CDK1	116940	1.60264	2.386e-09	6.0535e-08	10	cyclin-dependent kinase 1	04110 | 04114 | 04115 | 04540 | 04914	GO:0000082 | GO:0000083 | GO:0000086 | GO:0000165 | GO:0000186 | GO:0000187 | GO:0000226 | GO:0000278 | GO:0002224 | GO:0002755 | GO:0002756 | GO:0004672 | GO:0004674 | GO:0004693 | GO:0005515 | GO:0005524 | GO:0005634 | GO:0005654 | GO:0005737 | GO:0005739 | GO:0005815 | GO:0005829 | GO:0005876 | GO:0006260 | GO:0006281 | GO:0006461 | GO:0006915 | GO:0007067 | GO:0007077 | GO:0007095 | GO:000709…					0	1	1	1	0	1	1	E
205724_at	5317	PKP1	601975	1.59959	9.2e-11	3.592e-09	1	plakophilin 1 (ectodermal dysplasia/skin fragility syndrome)		GO:0004871 | GO:0005515 | GO:0005521 | GO:0005634 | GO:0005882 | GO:0005886 | GO:0006915 | GO:0006921 | GO:0007155 | GO:0007165 | GO:0007275 | GO:0016337 | GO:0019215 | GO:0030057 | GO:0030280 | GO:0043231 | GO:0045110			604536		0	0	1	0	0	0	0	E
210038_at	5588	PRKCQ	600448	1.58385	1e-11	5.13e-10	10	protein kinase C, theta	04270 | 04530 | 04660 | 04920	GO:0001558 | GO:0001772 | GO:0004674 | GO:0004697 | GO:0004842 | GO:0005515 | GO:0005524 | GO:0005829 | GO:0005886 | GO:0006355 | GO:0006509 | GO:0006915 | GO:0006921 | GO:0006954 | GO:0007411 | GO:0007596 | GO:0007603 | GO:0016056 | GO:0016567 | GO:0022400 | GO:0030168 | GO:0032740 | GO:0032753 | GO:0035556 | GO:0038095 | GO:0042102 | GO:0045086 | GO:0045087 | GO:0046627 | GO:0046872 | GO:005085…					0	0	1	1	0	0	0	D
214599_at	3713	IVL	147360	1.581	0	5e-12	1	involucrin		GO:0001533 | GO:0005198 | GO:0005737 | GO:0010224 | GO:0018149 | GO:0018153 | GO:0030216 | GO:0030674 | GO:0031424 | GO:0070062					1	0	1	0	0	0	0	E
209714_s_at	1033	CDKN3	123832	1.58001	2.71024e-07	3.73691e-06	14	cyclin-dependent kinase inhibitor 3		GO:0000079 | GO:0000082 | GO:0004722 | GO:0004725 | GO:0005515 | GO:0005737 | GO:0007050 | GO:0008138 | GO:0008285 | GO:0035335 | GO:0048471					0	1	1	1	0	1	0	E
205681_at	597	BCL2A1	601056	1.56321	1.6e-10	5.82e-09	15	BCL2-related protein A1		GO:0005515 | GO:0005741 | GO:0008630 | GO:0042803 | GO:0043066 | GO:0046982 | GO:0051400 | GO:0097192 | GO:2001243					1	0	1	1	0	1	0	NA
217497_at	1890	TYMP	131222	1.5605	0	0	22	thymidine phosphorylase	00240 | 00983 | 01100 | 05219	GO:0000002 | GO:0001525 | GO:0004645 | GO:0005161 | GO:0005829 | GO:0006206 | GO:0006220 | GO:0006260 | GO:0006935 | GO:0008083 | GO:0009032 | GO:0016154 | GO:0016763 | GO:0030154 | GO:0043097 | GO:0044281 | GO:0046135 | GO:0055086			603041		0	1	1	0	0	1	1	D
204698_at	3669	ISG20	604533	1.54071	0	0	15	interferon stimulated exonuclease gene 20kDa		GO:0000175 | GO:0000738 | GO:0004527 | GO:0005634 | GO:0005654 | GO:0005730 | GO:0005737 | GO:0006364 | GO:0006401 | GO:0008283 | GO:0008310 | GO:0008859 | GO:0009615 | GO:0015030 | GO:0016605 | GO:0019221 | GO:0030619 | GO:0030620 | GO:0034511 | GO:0045071 | GO:0046872 | GO:0051607 | GO:0060337 | GO:0090503					0	1	1	1	0	0	0	D
226698_at	89848	FCHSD1	NA	1.532	0	0	5	FCH and double SH3 domains 1							0	0	1	1	0	0	1	E
226218_at	3575	IL7R	146661	1.52637	4e-12	2.58e-10	5	interleukin 7 receptor	04060 | 04630 | 04640 | 05340	GO:0000018 | GO:0000902 | GO:0001915 | GO:0002377 | GO:0003823 | GO:0004917 | GO:0005515 | GO:0005576 | GO:0005886 | GO:0006955 | GO:0007165 | GO:0007166 | GO:0008361 | GO:0009897 | GO:0010628 | GO:0016021 | GO:0016049 | GO:0030217 | GO:0033089 | GO:0038111 | GO:0042100 | GO:0048535 | GO:0048872			608971		1	1	1	0	0	1	1	D
242271_at	115019	SLC26A9	608481	1.52377	3.6019e-08	6.37574e-07	1	solute carrier family 26 (anion exchanger), member 9		GO:0005254 | GO:0005886 | GO:0006811 | GO:0006820 | GO:0006821 | GO:0008271 | GO:0009986 | GO:0010628 | GO:0015301 | GO:0015701 | GO:0016021 | GO:0016324 | GO:0051117 | GO:0055085 | GO:0070062 | GO:1902476					0	0	1	1	0	1	0	E
208450_at	3957	LGALS2	150571	1.52245	1.66207e-07	2.42155e-06	22	lectin, galactoside-binding, soluble, 2		GO:0016936 | GO:0030246			608446		0	1	0	0	0	1	1	D
204972_at	4939	OAS2	603350	1.52214	4e-12	2.49e-10	12	2'-5'-oligoadenylate synthetase 2, 69/71kDa	5160	GO:0001730 | GO:0003725 | GO:0005524 | GO:0005634 | GO:0005737 | GO:0005739 | GO:0005783 | GO:0005829 | GO:0006139 | GO:0006164 | GO:0006401 | GO:0006486 | GO:0008270 | GO:0009615 | GO:0016020 | GO:0018377 | GO:0019221 | GO:0043231 | GO:0046872 | GO:0048471 | GO:0051607 | GO:0060333 | GO:0060337					0	1	1	1	0	0	1	E
228055_at	256236	NAPSB	NA	1.52087	3.42048e-06	3.41918e-05	19	napsin B aspartic peptidase, pseudogene							0	0	0	1	0	0	1	D
203936_s_at	4318	MMP9	120361	1.50829	1.73e-10	6.271e-09	20	matrix metallopeptidase 9 (gelatinase B, 92kDa gelatinase, 92kDa type IV collagenase)	04670 | 05200 | 05219	GO:0001501 | GO:0001503 | GO:0004222 | GO:0005515 | GO:0005518 | GO:0005576 | GO:0005578 | GO:0005615 | GO:0006508 | GO:0007566 | GO:0008270 | GO:0022617 | GO:0030198 | GO:0030225 | GO:0030574 | GO:0042802 | GO:0043065 | GO:0050900 | GO:0051549			613073		1	0	0	0	0	0	0	D
228323_at	57082	CASC5	604321	1.50529	1.26115e-06	1.43175e-05	15	cancer susceptibility candidate 5		GO:0000278 | GO:0000777 | GO:0001669 | GO:0001675 | GO:0005515 | GO:0005634 | GO:0005654 | GO:0005737 | GO:0005829 | GO:0006334 | GO:0007067 | GO:0008608 | GO:0010923 | GO:0034080 | GO:0034501 | GO:0071173			609173		0	0	1	1	0	1	0	E
202503_s_at	9768	KIAA0101	610696	1.48537	7.88885e-07	9.47651e-06	15	KIAA0101		GO:0003682 | GO:0005515 | GO:0005634 | GO:0005737 | GO:0006260 | GO:0006974 | GO:0009411 | GO:0019985 | GO:0048471 | GO:0051297 | GO:0051726					0	1	1	1	0	1	1	E
209514_s_at	5873	RAB27A	603868	1.47729	8.079e-08	1.29424e-06	15	RAB27A, member RAS oncogene family		GO:0001750 | GO:0003924 | GO:0005515 | GO:0005525 | GO:0005764 | GO:0005770 | GO:0005794 | GO:0006605 | GO:0006887 | GO:0007264 | GO:0007596 | GO:0016324 | GO:0019003 | GO:0019882 | GO:0019904 | GO:0030318 | GO:0030425 | GO:0030667 | GO:0031489 | GO:0032402 | GO:0032585 | GO:0042470 | GO:0043316 | GO:0043320 | GO:0044267 | GO:0045921 | GO:0070062 | GO:0070382 | GO:0071985			607624		0	1	1	1	0	1	1	NA
210140_at	8530	CST7	603253	1.47699	8.11e-09	1.73583e-07	20	cystatin F (leukocystatin)		GO:0004866 | GO:0004869 | GO:0005515 | GO:0005576 | GO:0005737 | GO:0006955 | GO:0010951					0	1	1	0	0	0	1	D
227975_at	114787	GPRIN1	611239	1.47416	3.82211e-06	3.74606e-05	5	G protein regulated inducer of neurite outgrowth 1		GO:0005886 | GO:0030426 | GO:0031175 | GO:0051219					0	0	1	1	0	0	0	NA
210652_s_at	22996	TTC39A	NA	1.46873	0	0	1	tetratricopeptide repeat domain 39A		GO:0003674 | GO:0005575 | GO:0008150					0	1	1	1	0	1	1	E
206008_at	7051	TGM1	190195	1.46786	3e-11	1.352e-09	14	transglutaminase 1		GO:0001533 | GO:0003810 | GO:0005515 | GO:0005913 | GO:0006464 | GO:0009887 | GO:0018149 | GO:0030216 | GO:0031224 | GO:0031424 | GO:0043163 | GO:0046872 | GO:0070062			242300		1	1	1	1	0	0	1	E
204465_s_at	9118	INA	605338	1.46654	6.54768e-05	0.000449489	10	internexin neuronal intermediate filament protein, alpha		GO:0005200 | GO:0005615 | GO:0005883 | GO:0021762 | GO:0030154 | GO:0060052					0	1	1	1	0	0	0	E
224917_at	81671	VMP1	611753	1.4663	0	0	17	vacuole membrane protein 1 | microRNA 21		GO:0000407 | GO:0000421 | GO:0005515 | GO:0005783 | GO:0005886 | GO:0006914 | GO:0007566 | GO:0010506 | GO:0016021 | GO:0016337 | GO:0033116 | GO:0034329	406991	MIR21	611020		0	0	1	1	0	0	1	D
207900_at	6361	CCL17	601520	1.46592	1.82126e-06	1.97116e-05	16	chemokine (C-C motif) ligand 17	04060 | 04062	GO:0005102 | GO:0005576 | GO:0005615 | GO:0006935 | GO:0006954 | GO:0006955 | GO:0007186 | GO:0007267 | GO:0007275 | GO:0008009 | GO:0031729 | GO:0060326					1	1	1	1	0	0	0	D
205733_at	641	BLM	210900	1.46516	0	0	15	Bloom syndrome, RecQ helicase-like	3440	GO:0000079 | GO:0000085 | GO:0000228 | GO:0000405 | GO:0000723 | GO:0000724 | GO:0000729 | GO:0000733 | GO:0000781 | GO:0000800 | GO:0001673 | GO:0002039 | GO:0003697 | GO:0004003 | GO:0004386 | GO:0005515 | GO:0005524 | GO:0005634 | GO:0005657 | GO:0005730 | GO:0005737 | GO:0006200 | GO:0006281 | GO:0006310 | GO:0006974 | GO:0008026 | GO:0009378 | GO:0010165 | GO:0016363 | GO:0016605 | GO:001688…			604610		0	1	1	1	0	0	0	NA
204162_at	10403	NDC80	607272	1.4639	8.7e-11	3.435e-09	18	NDC80 kinetochore complex component		GO:0000070 | GO:0000132 | GO:0000278 | GO:0000775 | GO:0000776 | GO:0000777 | GO:0000942 | GO:0005515 | GO:0005634 | GO:0005829 | GO:0007049 | GO:0007051 | GO:0007052 | GO:0007059 | GO:0007067 | GO:0008608 | GO:0031262 | GO:0048015					0	1	1	1	0	1	1	NA
215125_s_at	54658	UGT1A1	143500	1.46005	1.0741e-08	2.21139e-07	2	UDP glucuronosyltransferase 1 family, polypeptide A1 | UDP glucuronosyltransferase 1 family, polypeptide A10 | UDP glucuronosyltransferase 1 family, polypeptide A8 | UDP glucuronosyltransferase 1 family, polypeptide A7 | UDP glucuronosyltransferase 1 family, polypeptide A6 | UDP glucuronosyltransferase 1 family, polypeptide A5 | UDP glucuronosyltransferase 1 family, polypeptide A9 | UDP glucurono…	00040 | 00053 | 00140 | 00500 | 00514 | 00830 | 00860 | 00980 | 00982 | 00983 | 01100	GO:0001889 | GO:0001972 | GO:0004857 | GO:0005496 | GO:0005789 | GO:0005887 | GO:0006778 | GO:0006789 | GO:0006805 | GO:0006953 | GO:0007584 | GO:0007586 | GO:0008202 | GO:0008210 | GO:0015020 | GO:0017144 | GO:0019899 | GO:0031100 | GO:0032496 | GO:0042167 | GO:0042493 | GO:0042573 | GO:0042594 | GO:0042803 | GO:0043086 | GO:0044281 | GO:0045939 | GO:0046483 | GO:0046982 | GO:0051552 | GO:005269…	54575 | 54576 | 54577 | 54578 | 54579 | 54600 | 54657 | 54659	UGT1A10 | UGT1A8 | UGT1A7 | UGT1A6 | UGT1A5 | UGT1A9 | UGT1A4 | UGT1A3	191740 | 218800 | 237900 | 601816 | 606785 | 606435 | 606433 | 606432 | 606431 | 606430 | 606434 | 606429 | 606428		0	1	1	0	0	0	1	E
229437_at	114614	MIR155HG	609337	1.45931	1.88e-09	4.918e-08	21	MIR155 host gene (non-protein coding) | microRNA 155			406947	MIR155			0	0	1	1	0	0	1	D
209774_x_at	2920	CXCL2	139110	1.4569	4.659e-09	1.07472e-07	4	chemokine (C-X-C motif) ligand 2	04060 | 04062 | 04621	GO:0002237 | GO:0005515 | GO:0005576 | GO:0005615 | GO:0006935 | GO:0006954 | GO:0006955 | GO:0008009 | GO:0060326					0	0	1	1	0	1	0	D
206172_at	3598	IL13RA2	300130	1.45661	3.0899e-05	0.000231927	X	interleukin 13 receptor, alpha 2	4630	GO:0004871 | GO:0004896 | GO:0005615 | GO:0007165 | GO:0016021 | GO:0019221					1	0	0	0	0	0	1	D
206545_at	940	CD28	186760	1.4563	1.118e-09	3.1258e-08	2	CD28 molecule	04514 | 04660 | 04672 | 04940 | 05320 | 05322 | 05323 | 05330 | 05332 | 05416	GO:0002020 | GO:0002863 | GO:0005070 | GO:0005515 | GO:0005829 | GO:0005886 | GO:0005887 | GO:0006959 | GO:0007166 | GO:0007173 | GO:0008543 | GO:0009897 | GO:0009967 | GO:0015026 | GO:0016032 | GO:0031295 | GO:0038095 | GO:0042089 | GO:0042102 | GO:0042802 | GO:0045060 | GO:0045066 | GO:0045070 | GO:0045086 | GO:0045087 | GO:0045727 | GO:0045840 | GO:0045944 | GO:0046641 | GO:0048011 | GO:004801…					0	0	0	0	0	1	0	D
209606_at	9595	CYTIP	604448	1.45008	3.70184e-07	4.91449e-06	2	cytohesin 1 interacting protein		GO:0005515 | GO:0005634 | GO:0005737 | GO:0005769 | GO:0005938 | GO:0030155					0	0	0	0	0	1	1	D
232074_at	83886	PRSS27	608018	1.44931	4.62463e-06	4.43771e-05	16	protease, serine 27		GO:0004252 | GO:0005576 | GO:0005886 | GO:0006508					0	0	1	1	0	0	0	E
233687_s_at	284366	KLK9	605504	1.44894	0	0	19	kallikrein-related peptidase 9		GO:0004252 | GO:0005576 | GO:0006508					0	0	1	1	0	0	0	E
211339_s_at	3702	ITK	186973	1.44768	0.000351542	0.00189642	5	IL2-inducible T-cell kinase	04062 | 04660 | 04670	GO:0001816 | GO:0001865 | GO:0002250 | GO:0004715 | GO:0005515 | GO:0005524 | GO:0005829 | GO:0006968 | GO:0007165 | GO:0007202 | GO:0018108 | GO:0032609 | GO:0032633 | GO:0035556 | GO:0038095 | GO:0042110 | GO:0045087 | GO:0046872 | GO:0050852			613011		0	1	0	0	0	1	1	D
223381_at	83540	NUF2	611772	1.44636	0	4e-12	1	NUF2, NDC80 kinetochore complex component		GO:0000278 | GO:0000775 | GO:0000777 | GO:0003674 | GO:0005515 | GO:0005634 | GO:0005829 | GO:0007059 | GO:0007067 | GO:0031262					0	0	1	1	0	1	1	E
203779_s_at	10205	MPZL2	604873	1.44502	0	0	11	myelin protein zero-like 2		GO:0005515 | GO:0005856 | GO:0005886 | GO:0007156 | GO:0009653 | GO:0016021 | GO:0033077					0	1	1	1	0	1	1	E
202094_at	332	BIRC5	603352	1.43421	2e-12	1.29e-10	17	baculoviral IAP repeat containing 5	05200 | 05210	GO:0000086 | GO:0000228 | GO:0000278 | GO:0000775 | GO:0000777 | GO:0000910 | GO:0004869 | GO:0005515 | GO:0005634 | GO:0005737 | GO:0005814 | GO:0005819 | GO:0005829 | GO:0005874 | GO:0005876 | GO:0005881 | GO:0006351 | GO:0006468 | GO:0006915 | GO:0007059 | GO:0007067 | GO:0008017 | GO:0008270 | GO:0008284 | GO:0008536 | GO:0015631 | GO:0019899 | GO:0030496 | GO:0031021 | GO:0031503 | GO:003153…					0	1	1	1	0	1	0	E
229947_at	51050	PI15	607076	1.43254	2.3e-11	1.092e-09	8	peptidase inhibitor 15		GO:0005575 | GO:0005576 | GO:0008150 | GO:0030414					0	0	1	1	0	1	0	D
207165_at	3161	HMMR	114480	1.43125	1.12692e-07	1.73668e-06	5	hyaluronan-mediated motility receptor (RHAMM)	4512	GO:0005540 | GO:0005737 | GO:0005886 | GO:0005975 | GO:0009986 | GO:0030203 | GO:0030212 | GO:0030214 | GO:0044281			600936		0	1	0	1	0	1	1	E
228846_at	4084	MXD1	600021	1.43037	1e-12	4.2e-11	2	MAX dimerization protein 1		GO:0003677 | GO:0003700 | GO:0003712 | GO:0003714 | GO:0005634 | GO:0006351 | GO:0007275 | GO:0008283 | GO:0046983					0	0	1	1	0	1	1	E
219985_at	9955	HS3ST3A1	604057	1.42638	0	0	17	heparan sulfate (glucosamine) 3-O-sulfotransferase 3A1	534	GO:0000139 | GO:0005975 | GO:0006024 | GO:0008146 | GO:0016021 | GO:0030203 | GO:0033872 | GO:0044281					0	1	1	1	0	0	0	NA
232001_at	439949	PRKCQ-AS1	NA	1.42526	3e-12	1.85e-10	10	PRKCQ antisense RNA 1							0	0	1	1	0	0	0	D
228658_at	440823	MIAT	608446	1.41391	2.8e-11	1.272e-09	22	myocardial infarction associated transcript (non-protein coding)					611082		0	0	1	0	0	1	1	D
209765_at	8728	ADAM19	603640	1.41247	1.11053e-06	1.28568e-05	5	ADAM metallopeptidase domain 19		GO:0004222 | GO:0006509 | GO:0007507 | GO:0008270 | GO:0016021 | GO:0017124					0	1	1	0	0	1	1	D
205488_at	3001	GZMA	140050	1.40866	6.33572e-06	5.83783e-05	5	granzyme A (granzyme 1, cytotoxic T-lymphocyte-associated serine esterase 3)	4080	GO:0001772 | GO:0004252 | GO:0005515 | GO:0005576 | GO:0005634 | GO:0006915 | GO:0006955 | GO:0019835 | GO:0032078 | GO:0042803 | GO:0043065 | GO:0043392 | GO:0051354 | GO:0051603					0	0	0	1	0	0	0	D
1557389_at	100505839	SH3PXD2A-AS1	NA	1.40295	3.8e-11	1.631e-09	10	SH3PXD2A antisense RNA 1							0	0	1	1	0	0	1	E
205419_at	1880	GPR183	605741	1.40257	4.35952e-05	0.000313998	13	G protein-coupled receptor 183		GO:0002313 | GO:0004930 | GO:0005886 | GO:0005887 | GO:0006955 | GO:0006959 | GO:0007186 | GO:0008142 | GO:0030890 | GO:0070374					0	1	0	1	0	0	1	D
220358_at	55509	BATF3	612470	1.40198	4e-12	2.25e-10	1	basic leucine zipper transcription factor, ATF-like 3		GO:0003700 | GO:0003714 | GO:0005634 | GO:0006366 | GO:0009615 | GO:0043011 | GO:0043565 | GO:0097028					0	1	1	1	0	0	0	D
224329_s_at	84518	CNFN	611764	1.39473	5.45e-10	1.6781e-08	19	cornifelin		GO:0001533 | GO:0005737 | GO:0031424					1	0	1	0	0	0	0	E
236641_at	9928	KIF14	611279	1.38936	1.6e-11	8.02e-10	1	kinesin family member 14		GO:0003777 | GO:0005515 | GO:0005524 | GO:0005634 | GO:0005737 | GO:0005819 | GO:0005871 | GO:0005874 | GO:0007018 | GO:0008017 | GO:0030155 | GO:0030165 | GO:0030334 | GO:0032487 | GO:0033624 | GO:0034446 | GO:0045184					0	1	1	1	0	1	0	E
227697_at	9021	SOCS3	604176	1.38771	0	0	17	suppressor of cytokine signaling 3	04120 | 04380 | 04630 | 04910 | 04920 | 04930 | 05160	GO:0004860 | GO:0005515 | GO:0005829 | GO:0006469 | GO:0007259 | GO:0016567 | GO:0019221 | GO:0040008 | GO:0043066 | GO:0045597 | GO:0046627 | GO:0060333 | GO:0060334 | GO:0060337 | GO:0060338 | GO:0060397 | GO:0060670 | GO:0060674 | GO:0060707 | GO:0060708					1	1	1	1	0	1	1	D
204092_s_at	6790	AURKA	114500	1.38497	5.0921e-08	8.65041e-07	20	aurora kinase A	4114	GO:0000086 | GO:0000278 | GO:0004672 | GO:0004674 | GO:0004712 | GO:0005515 | GO:0005524 | GO:0005634 | GO:0005813 | GO:0005819 | GO:0005829 | GO:0005876 | GO:0006468 | GO:0007049 | GO:0007051 | GO:0007067 | GO:0019901 | GO:0030030 | GO:0030496 | GO:0031145 | GO:0031616 | GO:0031625 | GO:0031647 | GO:0032091 | GO:0043146 | GO:0045840 | GO:0046605 | GO:0046777 | GO:0048015 | GO:0048471			603072		0	1	1	1	0	1	0	NA
208436_s_at	3665	IRF7	605047	1.38465	0	0	11	interferon regulatory factor 7	04620 | 04622 | 04623 | 05160	GO:0000122 | GO:0000979 | GO:0000982 | GO:0002224 | GO:0002756 | GO:0002819 | GO:0003677 | GO:0005515 | GO:0005634 | GO:0005654 | GO:0005737 | GO:0005829 | GO:0006366 | GO:0006974 | GO:0009615 | GO:0010008 | GO:0016064 | GO:0019043 | GO:0019221 | GO:0032479 | GO:0032481 | GO:0032607 | GO:0032608 | GO:0032727 | GO:0032728 | GO:0034124 | GO:0034127 | GO:0034138 | GO:0034142 | GO:0034162 | GO:003566…					0	1	1	1	0	1	0	NA
204891_s_at	3932	LCK	153390	1.38327	8.57e-10	2.4847e-08	1	lymphocyte-specific protein tyrosine kinase	04380 | 04650 | 04660 | 05340	GO:0000242 | GO:0001772 | GO:0001948 | GO:0003823 | GO:0004713 | GO:0004715 | GO:0004722 | GO:0005515 | GO:0005524 | GO:0005829 | GO:0005886 | GO:0006468 | GO:0006882 | GO:0006919 | GO:0007173 | GO:0007568 | GO:0007596 | GO:0008022 | GO:0008543 | GO:0009612 | GO:0010043 | GO:0010628 | GO:0016032 | GO:0016311 | GO:0019901 | GO:0019903 | GO:0030097 | GO:0030139 | GO:0030168 | GO:0030217 | GO:003129…					0	1	0	0	0	1	0	D
218663_at	64151	NCAPG	606280	1.38098	6.26e-10	1.8848e-08	4	non-SMC condensin I complex, subunit G		GO:0000278 | GO:0000796 | GO:0005515 | GO:0005634 | GO:0005737 | GO:0005813 | GO:0005829 | GO:0007076 | GO:0015629					0	1	1	1	0	1	0	E
207828_s_at	1063	CENPF	600236	1.38004	0	0	1	centromere protein F, 350/400kDa		GO:0000085 | GO:0000086 | GO:0000087 | GO:0000278 | GO:0000775 | GO:0000776 | GO:0000785 | GO:0000922 | GO:0000940 | GO:0003682 | GO:0005515 | GO:0005634 | GO:0005635 | GO:0005737 | GO:0005819 | GO:0005829 | GO:0006260 | GO:0007059 | GO:0007067 | GO:0007094 | GO:0007517 | GO:0008022 | GO:0008134 | GO:0008283 | GO:0010389 | GO:0015031 | GO:0016202 | GO:0016363 | GO:0030154 | GO:0030496 | GO:004249…					0	1	0	1	0	1	0	E
205990_s_at	7474	WNT5A	164975	1.38	0	0	3	wingless-type MMTV integration site family, member 5A	04310 | 04340 | 04916 | 05200 | 05217	GO:0000187 | GO:0001667 | GO:0001736 | GO:0001756 | GO:0001837 | GO:0001843 | GO:0001938 | GO:0001947 | GO:0002053 | GO:0002088 | GO:0002741 | GO:0003323 | GO:0003408 | GO:0003700 | GO:0005109 | GO:0005110 | GO:0005115 | GO:0005125 | GO:0005576 | GO:0005578 | GO:0005615 | GO:0005788 | GO:0005796 | GO:0005886 | GO:0006468 | GO:0007223 | GO:0007257 | GO:0007411 | GO:0007442 | GO:0007494 | GO:000858…			180700		0	1	1	1	0	1	1	E
218400_at	4940	OAS3	603351	1.37921	0	4e-12	12	2'-5'-oligoadenylate synthetase 3, 100kDa	5160	GO:0001730 | GO:0003725 | GO:0005515 | GO:0005524 | GO:0005615 | GO:0005634 | GO:0005737 | GO:0005829 | GO:0005886 | GO:0006139 | GO:0009615 | GO:0019221 | GO:0043231 | GO:0045071 | GO:0046872 | GO:0051607 | GO:0060333 | GO:0060337 | GO:0060700					0	1	1	1	0	1	1	NA
228273_at	55771	PRR11	NA	1.37787	0	0	17	proline rich 11		GO:0005737					0	0	1	1	0	0	0	NA
205534_at	5099	PCDH7	602988	1.37754	2.201e-09	5.6116e-08	4	protocadherin 7		GO:0005509 | GO:0005886 | GO:0005887 | GO:0007156					0	1	1	1	0	1	1	E
204825_at	9833	MELK	607025	1.37528	0	9e-12	9	maternal embryonic leucine zipper kinase		GO:0000086 | GO:0004674 | GO:0004715 | GO:0005509 | GO:0005515 | GO:0005524 | GO:0005886 | GO:0005938 | GO:0006915 | GO:0008283 | GO:0008289 | GO:0008631 | GO:0018108 | GO:0030097 | GO:0043065 | GO:0046777 | GO:0061351					0	1	0	1	0	1	0	E
224753_at	113130	CDCA5	609374	1.37501	0	0	11	cell division cycle associated 5		GO:0000082 | GO:0000278 | GO:0000775 | GO:0000790 | GO:0003682 | GO:0005515 | GO:0005634 | GO:0005654 | GO:0005694 | GO:0005737 | GO:0005829 | GO:0005886 | GO:0006302 | GO:0007064 | GO:0007067 | GO:0007076 | GO:0007080 | GO:0008278 | GO:0051329 | GO:0071922					0	0	1	1	0	0	0	E
1554474_a_at	26002	MOXD1	609000	1.37411	6.03e-10	1.8199e-08	6	monooxygenase, DBH-like 1		GO:0005507 | GO:0005789 | GO:0016021 | GO:0016715					0	1	1	1	0	1	1	NA
223710_at	10344	CCL26	604697	1.3729	5.87308e-05	0.00040823	7	chemokine (C-C motif) ligand 26	04060 | 04062	GO:0001938 | GO:0005615 | GO:0006935 | GO:0006954 | GO:0006955 | GO:0007165 | GO:0007267 | GO:0008009 | GO:0030335 | GO:0030838 | GO:0032855 | GO:0060326					1	0	0	0	0	0	1	D
217388_s_at	8942	KYNU	605197	1.36953	9.3485e-08	1.47078e-06	2	kynureninase	00380 | 01100	GO:0005739 | GO:0005829 | GO:0006569 | GO:0009435 | GO:0019441 | GO:0019442 | GO:0019805 | GO:0030170 | GO:0030429 | GO:0034341 | GO:0034516 | GO:0034641 | GO:0042803 | GO:0043420 | GO:0044281 | GO:0097053					1	1	1	1	0	1	0	D
229510_at	84689	MS4A14	NA	1.36935	6.49e-10	1.9405e-08	11	membrane-spanning 4-domains, subfamily A, member 14		GO:0016021					0	0	1	1	0	0	1	D
204563_at	6402	SELL	153240	1.36932	9.142e-09	1.91399e-07	1	selectin L	4514	GO:0002020 | GO:0005515 | GO:0005886 | GO:0005887 | GO:0007155 | GO:0007596 | GO:0008201 | GO:0009897 | GO:0030246 | GO:0033198 | GO:0043208 | GO:0050776 | GO:0050839 | GO:0050900					1	1	1	0	0	1	1	D
207339_s_at	4050	LTB	600978	1.36864	2.04e-10	7.174e-09	6_qbl_hap6	lymphotoxin beta (TNF superfamily, member 3)	04060 | 05323	GO:0005102 | GO:0005125 | GO:0005164 | GO:0005575 | GO:0005615 | GO:0006955 | GO:0007165 | GO:0007267 | GO:0010467 | GO:0016021 | GO:0043588 | GO:0045084 | GO:0048535				6_ssto_hap7 | 6_mcf_hap5 | 6_mann_hap4 | 6_cox_hap2 | 6_dbb_hap3 | 6_apd_hap1 | 6	0	1	0	1	0	1	0	D
210119_at	3772	KCNJ15	602106	1.36725	0.00254609	0.0101545	21	potassium inwardly-rectifying channel, subfamily J, member 15	4971	GO:0005242 | GO:0005515 | GO:0005886 | GO:0005887 | GO:0006813 | GO:0007268					0	1	1	1	0	1	0	E
221009_s_at	51129	ANGPTL4	605910	1.36623	1.47773e-05	0.000121314	19	angiopoietin-like 4	3320	GO:0001525 | GO:0001666 | GO:0004857 | GO:0005515 | GO:0005576 | GO:0005578 | GO:0005615 | GO:0030154 | GO:0043066 | GO:0044255 | GO:0044281 | GO:0045766 | GO:0051005 | GO:0051260 | GO:0070328 | GO:0072562 | GO:2000352					0	1	1	1	0	0	0	E
216005_at	3371	TNC	187380	1.36589	4.608e-09	1.0655e-07	9	tenascin C	04510 | 04512	GO:0005576 | GO:0005604 | GO:0005614 | GO:0005615 | GO:0007155 | GO:0007162 | GO:0007528 | GO:0008284 | GO:0009611 | GO:0009612 | GO:0010628 | GO:0014012 | GO:0030198 | GO:0031012 | GO:0042060 | GO:0042475 | GO:0045471 | GO:0045545 | GO:0060447 | GO:0060739 | GO:0060740 | GO:0071300 | GO:0071305 | GO:0071774 | GO:0071799			615629		1	1	1	1	0	1	1	D
228729_at	891	CCNB1	123836	1.36454	2.18e-10	7.555e-09	5	cyclin B1	04110 | 04114 | 04115 | 04914	GO:0000079 | GO:0000082 | GO:0000086 | GO:0000278 | GO:0000922 | GO:0000942 | GO:0001556 | GO:0001701 | GO:0001933 | GO:0005113 | GO:0005515 | GO:0005634 | GO:0005654 | GO:0005737 | GO:0005813 | GO:0005829 | GO:0006461 | GO:0006468 | GO:0007077 | GO:0007080 | GO:0007283 | GO:0009612 | GO:0010629 | GO:0016020 | GO:0016301 | GO:0019901 | GO:0031145 | GO:0031442 | GO:0033129 | GO:0042246 | GO:004249…					0	1	1	1	0	1	1	E
AFFX-HUMISGF3A/M97935_MA_at	6772	STAT1	209950	1.36416	1.6e-11	8.17e-10	2	signal transducer and activator of transcription 1, 91kDa	04062 | 04380 | 04620 | 04630 | 05140 | 05145 | 05160 | 05200 | 05212	GO:0000122 | GO:0000790 | GO:0000978 | GO:0000979 | GO:0000983 | GO:0001937 | GO:0002053 | GO:0003340 | GO:0003690 | GO:0003700 | GO:0004871 | GO:0005164 | GO:0005509 | GO:0005515 | GO:0005634 | GO:0005654 | GO:0005730 | GO:0005737 | GO:0005829 | GO:0006366 | GO:0006915 | GO:0007259 | GO:0007584 | GO:0008015 | GO:0009612 | GO:0016032 | GO:0016525 | GO:0019221 | GO:0019899 | GO:0030424 | GO:003042…			600555 | 613796 | 614162		0	1	1	0	0	0	0	NA
216598_s_at	6347	CCL2	158105	1.3598	1.27049e-07	1.92695e-06	17	chemokine (C-C motif) ligand 2	04060 | 04062 | 04621 | 05142 | 05144 | 05323	GO:0000165 | GO:0001525 | GO:0001666 | GO:0001938 | GO:0002548 | GO:0004672 | GO:0005102 | GO:0005576 | GO:0005615 | GO:0005737 | GO:0006468 | GO:0006874 | GO:0006935 | GO:0006954 | GO:0006959 | GO:0006987 | GO:0007010 | GO:0007155 | GO:0007165 | GO:0007166 | GO:0007179 | GO:0007186 | GO:0007187 | GO:0007259 | GO:0007568 | GO:0008009 | GO:0008201 | GO:0008360 | GO:0009408 | GO:0009612 | GO:000961…			182940 | 607948 | 609423		1	1	1	0	0	0	1	NA
202833_s_at	5265	SERPINA1	107400	1.35863	8.9955e-06	7.89851e-05	14	serpin peptidase inhibitor, clade A (alpha-1 antiproteinase, antitrypsin), member 1	4610	GO:0002020 | GO:0002576 | GO:0004867 | GO:0005515 | GO:0005576 | GO:0005578 | GO:0005615 | GO:0005783 | GO:0006953 | GO:0007596 | GO:0010951 | GO:0030162 | GO:0030168 | GO:0031093 | GO:0042802 | GO:0070062			613490		0	0	1	1	0	1	0	NA
204923_at	54440	SASH3	300441	1.35349	2.2e-11	1.04e-09	X	SAM and SH3 domain containing 3		GO:0002639 | GO:0002726 | GO:0005634 | GO:0005737 | GO:0030890 | GO:0032729 | GO:0032733 | GO:0032743 | GO:0032753 | GO:0032760 | GO:0042102 | GO:0043372 | GO:0046622 | GO:0048873					0	0	0	0	0	0	0	D
205180_s_at	101	ADAM8	602267	1.35231	0	0	10	ADAM metallopeptidase domain 8		GO:0000902 | GO:0001525 | GO:0002102 | GO:0002523 | GO:0002675 | GO:0004222 | GO:0005509 | GO:0005515 | GO:0005737 | GO:0005886 | GO:0005887 | GO:0006508 | GO:0006954 | GO:0008237 | GO:0008270 | GO:0009986 | GO:0010954 | GO:0016337 | GO:0022407 | GO:0022617 | GO:0030198 | GO:0032010 | GO:0032127 | GO:0033089 | GO:0035419 | GO:0042581 | GO:0043524 | GO:0043621 | GO:0045780 | GO:0045785 | GO:004824…					0	1	1	1	0	1	0	D
222223_s_at	26525	IL36RN	605507	1.35147	2.33e-10	8.028e-09	2	interleukin 36 receptor antagonist		GO:0001960 | GO:0005125 | GO:0005149 | GO:0005152 | GO:0005615 | GO:0032715			614204		0	0	0	0	0	0	1	E
213797_at	91543	RSAD2	607810	1.34925	3.914e-08	6.83645e-07	2	radical S-adenosyl methionine domain containing 2		GO:0001503 | GO:0003824 | GO:0005515 | GO:0005739 | GO:0005741 | GO:0005743 | GO:0005783 | GO:0005789 | GO:0005794 | GO:0005811 | GO:0009615 | GO:0016032 | GO:0030278 | GO:0034157 | GO:0034165 | GO:0035710 | GO:0043367 | GO:0043621 | GO:0045071 | GO:0045087 | GO:0046872 | GO:0050709 | GO:0051539 | GO:0051607 | GO:2000553					0	0	1	1	0	0	0	D
201663_s_at	10051	SMC4	605575	1.34337	5.54e-10	1.6996e-08	3	structural maintenance of chromosomes 4		GO:0000070 | GO:0000278 | GO:0000796 | GO:0005515 | GO:0005524 | GO:0005634 | GO:0005654 | GO:0005737 | GO:0005829 | GO:0006281 | GO:0006310 | GO:0007076 | GO:0010032 | GO:0045132 | GO:0046982 | GO:0051383					0	1	1	1	0	0	1	E
214059_at	10561	IFI44	610468	1.34154	3.516e-08	6.26586e-07	1	interferon-induced protein 44		GO:0005737 | GO:0009615					0	1	0	1	0	0	0	D
202768_at	2354	FOSB	164772	1.34131	2.46995e-07	3.43707e-06	19	FBJ murine osteosarcoma viral oncogene homolog B	4380	GO:0000122 | GO:0003677 | GO:0003690 | GO:0003700 | GO:0005634 | GO:0006366 | GO:0007275 | GO:0007565 | GO:0007610 | GO:0008134 | GO:0009612 | GO:0032570 | GO:0032870 | GO:0042493 | GO:0043278 | GO:0043565 | GO:0051412 | GO:0051591 | GO:0071277					0	0	0	0	0	1	0	E
238725_at	3659	IRF1	147575	1.34047	4e-12	2.56e-10	5	interferon regulatory factor 1	5160	GO:0000790 | GO:0000978 | GO:0002819 | GO:0003677 | GO:0003700 | GO:0005515 | GO:0005634 | GO:0005654 | GO:0005737 | GO:0005829 | GO:0006366 | GO:0006915 | GO:0007050 | GO:0007596 | GO:0008285 | GO:0019221 | GO:0032481 | GO:0032728 | GO:0034124 | GO:0035458 | GO:0043374 | GO:0045084 | GO:0045088 | GO:0045590 | GO:0045892 | GO:0045893 | GO:0045944 | GO:0051607 | GO:0051726 | GO:0060333 | GO:006033…			211980 | 613659		0	1	1	0	0	0	1	D
212942_s_at	57214	CEMIP	608366	1.3398	1e-12	6.1e-11	15	cell migration inducing protein, hyaluronan binding		GO:0004415 | GO:0005515 | GO:0005737 | GO:0005783 | GO:0005886 | GO:0008152 | GO:0010800 | GO:0030335 | GO:0030665 | GO:0046923 | GO:0051281 | GO:0090314 | GO:1900020					0	0	1	1	0	0	0	NA
205831_at	914	CD2	186990	1.33969	6.218e-09	1.36266e-07	1	CD2 molecule	04514 | 04640	GO:0001766 | GO:0004872 | GO:0005515 | GO:0005576 | GO:0005886 | GO:0005887 | GO:0006915 | GO:0007166 | GO:0007596 | GO:0009897 | GO:0009898 | GO:0016337 | GO:0030101 | GO:0030887 | GO:0042110 | GO:0042803 | GO:0045580 | GO:0046658 | GO:0050900					1	1	0	0	0	1	1	D
223906_s_at	83639	TEX101	612665	1.33789	6e-12	3.35e-10	19	testis expressed 101		GO:0002080 | GO:0005886 | GO:0031225					0	0	1	1	0	0	1	E
226226_at	120224	TMEM45B	NA	1.33756	1.7e-11	8.54e-10	11	transmembrane protein 45B		GO:0016021					0	0	1	1	0	1	0	E
205774_at	2161	F12	234000	1.3337	0	0	5	coagulation factor XII (Hageman factor)	4610	GO:0002353 | GO:0002542 | GO:0004252 | GO:0005515 | GO:0005576 | GO:0005615 | GO:0005886 | GO:0006508 | GO:0007596 | GO:0007597 | GO:0010756 | GO:0016485 | GO:0016540 | GO:0030194 | GO:0031638 | GO:0042730 | GO:0045087 | GO:0051787 | GO:0051788 | GO:0051919 | GO:0070009			610618 | 610619		0	1	1	1	0	1	1	E
202705_at	9133	CCNB2	602755	1.32653	0	0	15	cyclin B2	04110 | 04114 | 04115 | 04914	GO:0000079 | GO:0000086 | GO:0000278 | GO:0001701 | GO:0005515 | GO:0005654 | GO:0005813 | GO:0005829 | GO:0007067 | GO:0007077 | GO:0015630 | GO:0016020 | GO:0019901 | GO:0040007 | GO:0043029 | GO:0048538 | GO:0051726					0	1	1	1	0	1	0	E
205890_s_at	10537	UBD	606050	1.32426	0.000109239	0.000698719	6	ubiquitin D | gamma-aminobutyric acid (GABA) B receptor, 1	4080	GO:0005515 | GO:0005634 | GO:0005737 | GO:0006508 | GO:0006511 | GO:0010243 | GO:0016235 | GO:0016567 | GO:0032446 | GO:0034341 | GO:0034612 | GO:0043011 | GO:0043065 | GO:0043123 | GO:0070628 | GO:0070842 | GO:0004965 | GO:0005576 | GO:0005886 | GO:0005887 | GO:0007193 | GO:0007194 | GO:0007214 | GO:0007268 | GO:0030054 | GO:0030425 | GO:0038039 | GO:0042734 | GO:0045211	2550	GABBR1	603540	6_apd_hap1 | 6_cox_hap2 | 6_dbb_hap3 | 6_mann_hap4 | 6_mcf_hap5 | 6_qbl_hap6	0	1	0	1	0	0	1	D
236840_at	115749	C12orf56	NA	1.32362	0	1e-12	12	chromosome 12 open reading frame 56							0	0	1	1	0	0	0	E
204852_s_at	5778	PTPN7	176889	1.31843	1.5e-11	7.75e-10	1	protein tyrosine phosphatase, non-receptor type 7	4010	GO:0004725 | GO:0005515 | GO:0005737 | GO:0005829 | GO:0005856 | GO:0006470 | GO:0009898 | GO:0035335					0	0	1	0	0	0	0	D
219787_s_at	1894	ECT2	600586	1.31836	2.059e-09	5.2997e-08	3	epithelial cell transforming 2		GO:0000902 | GO:0000910 | GO:0004871 | GO:0005089 | GO:0005096 | GO:0005515 | GO:0005634 | GO:0005737 | GO:0005829 | GO:0005911 | GO:0005923 | GO:0007264 | GO:0015031 | GO:0017048 | GO:0030496 | GO:0032147 | GO:0032154 | GO:0032321 | GO:0032467 | GO:0032862 | GO:0032863 | GO:0042307 | GO:0042803 | GO:0043065 | GO:0043089 | GO:0043123 | GO:0045666 | GO:0045859 | GO:0048011 | GO:0051056 | GO:005126…					0	1	0	1	0	0	0	E
215808_at	5655	KLK10	602673	1.31281	3.9993e-08	6.96799e-07	19	kallikrein-related peptidase 10		GO:0004252 | GO:0005576 | GO:0006508 | GO:0007049 | GO:0008236					0	0	1	0	0	0	0	E
210845_s_at	5329	PLAUR	173391	1.31267	0	0	19	plasminogen activator, urokinase receptor	4610	GO:0004872 | GO:0005515 | GO:0005576 | GO:0005788 | GO:0005789 | GO:0005886 | GO:0005887 | GO:0006501 | GO:0006928 | GO:0006935 | GO:0007165 | GO:0007596 | GO:0016021 | GO:0016255 | GO:0019898 | GO:0019899 | GO:0030162 | GO:0030377 | GO:0031225 | GO:0038195 | GO:0042730 | GO:0043687 | GO:0044267					0	0	1	1	0	0	0	D
209891_at	57405	SPC25	609395	1.3077	2.5384e-08	4.69011e-07	2	SPC25, NDC80 kinetochore complex component		GO:0000278 | GO:0000777 | GO:0005515 | GO:0005634 | GO:0005829 | GO:0007052 | GO:0007059 | GO:0007067 | GO:0031262					0	1	0	1	0	1	1	E
204532_x_at	54600	UGT1A9	606434	1.30746	5.4005e-08	9.10831e-07	2	UDP glucuronosyltransferase 1 family, polypeptide A9 | UDP glucuronosyltransferase 1 family, polypeptide A10 | UDP glucuronosyltransferase 1 family, polypeptide A8 | UDP glucuronosyltransferase 1 family, polypeptide A6 | UDP glucuronosyltransferase 1 family, polypeptide A4 | UDP glucuronosyltransferase 1 family, polypeptide A1	00040 | 00053 | 00140 | 00500 | 00514 | 00830 | 00860 | 00980 | 00982 | 00983 | 01100	GO:0001972 | GO:0004857 | GO:0005789 | GO:0006805 | GO:0008152 | GO:0015020 | GO:0016021 | GO:0017144 | GO:0019899 | GO:0042573 | GO:0042803 | GO:0043086 | GO:0044255 | GO:0044281 | GO:0045922 | GO:0046982 | GO:0051552 | GO:0052696 | GO:0052697 | GO:0005080 | GO:0005783 | GO:0052695 | GO:0005496 | GO:0005504 | GO:0006631 | GO:0008144 | GO:0008202 | GO:0009804 | GO:0031324 | GO:0043231 | GO:004593…	54575 | 54576 | 54578 | 54657 | 54658	UGT1A10 | UGT1A8 | UGT1A6 | UGT1A4 | UGT1A1	606435 | 606433 | 606431 | 606429 | 143500 | 191740 | 218800 | 237900 | 601816 | 606785		0	1	1	0	0	0	1	E
239586_at	84985	FAM83A	NA	1.297	0.000376752	0.00200877	8	family with sequence similarity 83, member A							0	0	1	1	0	0	0	E
205479_s_at	5328	PLAU	104300	1.29625	0	0	10	plasminogen activator, urokinase	4610	GO:0001666 | GO:0004252 | GO:0005515 | GO:0005576 | GO:0005615 | GO:0005886 | GO:0006508 | GO:0006935 | GO:0007165 | GO:0007596 | GO:0009986 | GO:0010469 | GO:0014909 | GO:0014910 | GO:0033628 | GO:0042127 | GO:0042730 | GO:0061041 | GO:2000097			191840 | 601709		0	1	1	1	0	0	1	NA
202134_s_at	25937	WWTR1	607392	1.29302	1e-12	7.2e-11	3	WW domain containing transcription regulator 1		GO:0000122 | GO:0001649 | GO:0001933 | GO:0003713 | GO:0003714 | GO:0005515 | GO:0005634 | GO:0005654 | GO:0005667 | GO:0005737 | GO:0005829 | GO:0006351 | GO:0006355 | GO:0006367 | GO:0006469 | GO:0007179 | GO:0008284 | GO:0010467 | GO:0010718 | GO:0017145 | GO:0032835 | GO:0035329 | GO:0035414 | GO:0042803 | GO:0045599 | GO:0045944 | GO:0060271 | GO:0060390 | GO:0090090					0	1	1	1	0	0	0	E
219510_at	10721	POLQ	604419	1.29174	5e-11	2.124e-09	3	polymerase (DNA directed), theta		GO:0003684 | GO:0003887 | GO:0005524 | GO:0005654 | GO:0006200 | GO:0006261 | GO:0006281 | GO:0008026 | GO:0043142					0	1	1	1	0	1	0	E
233504_at	158401	C9orf84	NA	1.28644	1.47337e-05	0.000121051	9	chromosome 9 open reading frame 84							0	0	1	1	0	1	0	E
205014_at	9982	FGFBP1	607737	1.28251	2.41e-10	8.258e-09	4	fibroblast growth factor binding protein 1		GO:0005515 | GO:0005615 | GO:0005886 | GO:0007165 | GO:0007267 | GO:0008201 | GO:0008284 | GO:0008285 | GO:0009986 | GO:0017134 | GO:0045743					0	0	0	1	0	0	0	E
214838_at	375035	SFT2D2	NA	1.28235	0	0	1	SFT2 domain containing 2		GO:0015031 | GO:0016021 | GO:0016192 | GO:0070062					0	0	1	1	0	0	0	E
206094_x_at	54578	UGT1A6	606431	1.28209	3.083e-09	7.4977e-08	2	UDP glucuronosyltransferase 1 family, polypeptide A6 | UDP glucuronosyltransferase 1 family, polypeptide A10 | UDP glucuronosyltransferase 1 family, polypeptide A8 | UDP glucuronosyltransferase 1 family, polypeptide A7 | UDP glucuronosyltransferase 1 family, polypeptide A5 | UDP glucuronosyltransferase 1 family, polypeptide A9 | UDP glucuronosyltransferase 1 family, polypeptide A4 | UDP glucurono…	00040 | 00053 | 00140 | 00500 | 00514 | 00830 | 00860 | 00980 | 00982 | 00983 | 01100	GO:0005789 | GO:0006805 | GO:0015020 | GO:0016021 | GO:0019899 | GO:0042803 | GO:0044281 | GO:0046982 | GO:0052695 | GO:0005080 | GO:0005783 | GO:0051552 | GO:0001972 | GO:0004857 | GO:0005496 | GO:0005504 | GO:0006631 | GO:0008144 | GO:0008202 | GO:0009804 | GO:0017144 | GO:0031324 | GO:0042573 | GO:0043086 | GO:0043231 | GO:0045922 | GO:0045939 | GO:0052696 | GO:0052697 | GO:0007588 | GO:000815…	54575 | 54576 | 54577 | 54579 | 54600 | 54657 | 54658 | 54659	UGT1A10 | UGT1A8 | UGT1A7 | UGT1A5 | UGT1A9 | UGT1A4 | UGT1A1 | UGT1A3	606435 | 606433 | 606432 | 606430 | 606434 | 606429 | 143500 | 191740 | 218800 | 237900 | 601816 | 606785 | 606428		0	1	1	0	0	0	1	E
205119_s_at	2357	FPR1	136537	1.27535	3.32176e-07	4.45763e-06	19	formyl peptide receptor 1	04080 | 05150	GO:0000187 | GO:0004872 | GO:0004982 | GO:0005515 | GO:0005768 | GO:0005886 | GO:0006928 | GO:0006935 | GO:0007165 | GO:0007186 | GO:0007188 | GO:0007200 | GO:0007263 | GO:0016021 | GO:0050786					0	0	0	1	0	0	0	D
220941_s_at	54149	C21orf91	NA	1.27416	0	0	21	chromosome 21 open reading frame 91							0	1	0	0	0	1	1	E
203127_s_at	9517	SPTLC2	605713	1.26993	1.2e-11	6.24e-10	14	serine palmitoyltransferase, long chain base subunit 2	00600 | 01100	GO:0004758 | GO:0005739 | GO:0005789 | GO:0006665 | GO:0006686 | GO:0016021 | GO:0017059 | GO:0030148 | GO:0030170 | GO:0044281 | GO:0046511 | GO:0046512 | GO:0046513			613640		0	0	1	1	0	1	0	E
207072_at	8807	IL18RAP	604509	1.26971	8e-12	4.23e-10	2	interleukin 18 receptor accessory protein	4060	GO:0004872 | GO:0006954 | GO:0006955 | GO:0007166 | GO:0016021					1	0	1	1	0	0	0	D
206337_at	1236	CCR7	600242	1.26941	0	1e-12	17	chemokine (C-C motif) receptor 7	04060 | 04062	GO:0001768 | GO:0001954 | GO:0002407 | GO:0002408 | GO:0002606 | GO:0002885 | GO:0002922 | GO:0004930 | GO:0005622 | GO:0005886 | GO:0006954 | GO:0006955 | GO:0007186 | GO:0007204 | GO:0009897 | GO:0016021 | GO:0016493 | GO:0030838 | GO:0031274 | GO:0031529 | GO:0032496 | GO:0032649 | GO:0032735 | GO:0032862 | GO:0034695 | GO:0035757 | GO:0035758 | GO:0038115 | GO:0038116 | GO:0038117 | GO:003812…					0	1	0	1	0	1	1	D
206407_s_at	6357	CCL13	601391	1.2689	0.0126466	0.0385337	17	chemokine (C-C motif) ligand 13	04060 | 04062	GO:0005102 | GO:0005615 | GO:0006874 | GO:0006935 | GO:0006954 | GO:0006955 | GO:0007010 | GO:0007165 | GO:0007267 | GO:0008009 | GO:0008360 | GO:0048245					1	0	0	0	0	0	1	D
205595_at	1830	DSG3	169615	1.26858	6e-11	2.448e-09	18	desmoglein 3		GO:0005509 | GO:0005829 | GO:0005886 | GO:0006915 | GO:0006921 | GO:0007156 | GO:0016021 | GO:0030057 | GO:0070062					0	1	1	1	0	1	0	E
207238_s_at	5788	PTPRC	151460	1.26439	2.4193e-08	4.49443e-07	1	protein tyrosine phosphatase, receptor type, C	04514 | 04660 | 04666 | 05340	GO:0001915 | GO:0001960 | GO:0002244 | GO:0002378 | GO:0004725 | GO:0005001 | GO:0005515 | GO:0005886 | GO:0005887 | GO:0005925 | GO:0006469 | GO:0006470 | GO:0006933 | GO:0007166 | GO:0007411 | GO:0009897 | GO:0016311 | GO:0019901 | GO:0030217 | GO:0030890 | GO:0035335 | GO:0042100 | GO:0042102 | GO:0044770 | GO:0045121 | GO:0045860 | GO:0048539 | GO:0048864 | GO:0050852 | GO:0050853 | GO:005085…			608971 | 609532		0	0	0	0	0	1	1	D
201292_at	7153	TOP2A	126430	1.26351	1.05054e-05	9.03242e-05	17	topoisomerase (DNA) II alpha 170kDa		GO:0000228 | GO:0000278 | GO:0000287 | GO:0000712 | GO:0000795 | GO:0000819 | GO:0003677 | GO:0003682 | GO:0003918 | GO:0005080 | GO:0005515 | GO:0005524 | GO:0005634 | GO:0005654 | GO:0005730 | GO:0005814 | GO:0006200 | GO:0006260 | GO:0006261 | GO:0006265 | GO:0006266 | GO:0006281 | GO:0006312 | GO:0006974 | GO:0007059 | GO:0008022 | GO:0008094 | GO:0008144 | GO:0008301 | GO:0009330 | GO:001903…					0	1	0	1	0	1	1	E
209408_at	11004	KIF2C	604538	1.26063	2.78e-10	9.363e-09	1	kinesin family member 2C		GO:0000278 | GO:0000775 | GO:0000776 | GO:0000777 | GO:0003777 | GO:0005515 | GO:0005524 | GO:0005634 | GO:0005829 | GO:0005871 | GO:0005881 | GO:0007018 | GO:0007019 | GO:0007059 | GO:0007067 | GO:0007596 | GO:0008152 | GO:0008283 | GO:0015630 | GO:0019237 | GO:0019886 | GO:0030951 | GO:0035371 | GO:0051010 | GO:0051983					0	1	1	1	0	1	0	E
52837_at	85352	KIAA1644	NA	1.25895	4.1853e-08	7.26803e-07	22	KIAA1644		GO:0016021					0	0	0	0	0	0	1	D
220664_at	6702	SPRR2C	182269	1.25535	0.0120972	0.0371498	1	small proline-rich protein 2C (pseudogene)							0	1	1	1	0	0	0	E
202870_s_at	991	CDC20	603618	1.25326	0	0	1	cell division cycle 20	04110 | 04114 | 04120	GO:0000278 | GO:0000922 | GO:0005515 | GO:0005634 | GO:0005654 | GO:0005680 | GO:0005737 | GO:0005813 | GO:0005819 | GO:0005829 | GO:0007049 | GO:0007067 | GO:0007094 | GO:0008022 | GO:0008284 | GO:0016567 | GO:0019899 | GO:0031145 | GO:0031915 | GO:0040020 | GO:0048471 | GO:0050773 | GO:0051436 | GO:0051437 | GO:0051439 | GO:0051488 | GO:0090129					0	1	1	1	0	1	0	E
218115_at	55723	ASF1B	609190	1.24872	2e-12	1.46e-10	19	anti-silencing function 1B histone chaperone		GO:0000785 | GO:0005515 | GO:0005634 | GO:0006334 | GO:0006351 | GO:0006355 | GO:0007275 | GO:0007283 | GO:0016568 | GO:0030154 | GO:0042393					0	1	0	1	0	0	1	NA
228869_at	124460	SNX20	613281	1.24844	0	2.2e-11	16	sorting nexin 20		GO:0005515 | GO:0005634 | GO:0005886 | GO:0010008 | GO:0015031 | GO:0035091					0	0	0	1	0	0	1	D
229635_at	100505702	LINC01094	NA	1.24149	2.41e-10	8.255e-09	4	long intergenic non-protein coding RNA 1094							0	0	1	1	0	0	0	NA
223229_at	29089	UBE2T	610538	1.239	2.3529e-08	4.38589e-07	1	ubiquitin-conjugating enzyme E2T (putative)		GO:0003682 | GO:0004842 | GO:0005524 | GO:0005634 | GO:0005654 | GO:0006281 | GO:0006513 | GO:0006974 | GO:0031625 | GO:0035519 | GO:0044314 | GO:0051865 | GO:0070534 | GO:0070936 | GO:0070979 | GO:0085020					0	0	0	1	0	1	0	E
231377_at	158830	CXorf65	NA	1.23756	2.106e-09	5.4086e-08	X	chromosome X open reading frame 65							0	0	1	0	0	0	0	D
213539_at	915	CD3D	186790	1.23482	1.57877e-07	2.3162e-06	11	CD3d molecule, delta (CD3-TCR complex)	04640 | 04660 | 05142 | 05340	GO:0003713 | GO:0004888 | GO:0005737 | GO:0005886 | GO:0007166 | GO:0016021 | GO:0030217 | GO:0031295 | GO:0042101 | GO:0042105 | GO:0045059 | GO:0045944 | GO:0046982 | GO:0050776 | GO:0050852			615617		0	1	0	1	0	0	1	D
204822_at	7272	TTK	604092	1.23425	1.41898e-07	2.11263e-06	6	TTK protein kinase	4110	GO:0004674 | GO:0004712 | GO:0004713 | GO:0005515 | GO:0005524 | GO:0005819 | GO:0007051 | GO:0007052 | GO:0007094 | GO:0008284 | GO:0010862 | GO:0018108					0	1	1	1	0	1	0	E
210146_x_at	10288	LILRB2	604815	1.23343	2.8369e-08	5.16922e-07	19	leukocyte immunoglobulin-like receptor, subfamily B (with TM and ITIM domains), member 2	4380	GO:0002578 | GO:0002666 | GO:0002767 | GO:0002774 | GO:0004872 | GO:0005515 | GO:0005615 | GO:0005737 | GO:0005886 | GO:0005887 | GO:0006955 | GO:0006968 | GO:0007165 | GO:0007166 | GO:0007267 | GO:0008157 | GO:0009986 | GO:0016020 | GO:0023029 | GO:0032396 | GO:0032755 | GO:0034113 | GO:0042102 | GO:0042130 | GO:0042288 | GO:0045591 | GO:0050776 | GO:0050839 | GO:0051926 | GO:0071222 | GO:2001198					0	0	1	1	0	0	0	D
203418_at	890	CCNA2	123835	1.23305	5.22e-09	1.18194e-07	4	cyclin A2	04110 | 04914	GO:0000079 | GO:0000086 | GO:0000278 | GO:0001939 | GO:0001940 | GO:0005515 | GO:0005634 | GO:0005654 | GO:0005737 | GO:0007067 | GO:0007095 | GO:0007265 | GO:0010389 | GO:0019901 | GO:0031100 | GO:0032355 | GO:0033762 | GO:0045893 | GO:0048146					0	1	1	1	0	1	0	E
204962_s_at	1058	CENPA	117139	1.23202	1.96817e-06	2.1041e-05	2	centromere protein A | solute carrier family 35, member F6		GO:0000132 | GO:0000278 | GO:0000775 | GO:0000778 | GO:0000780 | GO:0000786 | GO:0000939 | GO:0003677 | GO:0003682 | GO:0005515 | GO:0005634 | GO:0005654 | GO:0005829 | GO:0006334 | GO:0016032 | GO:0034080 | GO:0046982 | GO:0051382 | GO:0071459 | GO:0005739 | GO:0005765 | GO:0006810 | GO:0008284 | GO:0016021 | GO:0070062 | GO:1901029	54978	SLC35F6			0	1	0	1	0	1	1	E
219352_at	55008	HERC6	609249	1.23192	2.7e-11	1.242e-09	4	HECT and RLD domain containing E3 ubiquitin protein ligase family member 6		GO:0004842 | GO:0005634 | GO:0005737 | GO:0005829 | GO:0042787					0	1	1	0	0	0	0	D
1552584_at	3594	IL12RB1	209950	1.22924	1e-12	8.3e-11	19	interleukin 12 receptor, beta 1	04060 | 04630	GO:0001916 | GO:0002230 | GO:0002827 | GO:0004896 | GO:0005143 | GO:0007165 | GO:0009897 | GO:0016517 | GO:0018108 | GO:0019221 | GO:0032729 | GO:0035722 | GO:0038155 | GO:0042019 | GO:0042020 | GO:0042022 | GO:0042104 | GO:0043382 | GO:0071346 | GO:0072536 | GO:2000318 | GO:2000330			601604		1	0	0	0	0	0	0	D
220475_at	64078	SLC28A3	608269	1.22651	3.7e-11	1.631e-09	9	solute carrier family 28 (concentrative nucleoside transporter), member 3		GO:0001882 | GO:0005886 | GO:0015389 | GO:0015390 | GO:0015864 | GO:0016021 | GO:0055085					0	0	1	1	0	0	1	E
38037_at	1839	HBEGF	126150	1.22637	1.30075e-06	1.47353e-05	5	heparin-binding EGF-like growth factor	04012 | 04912 | 05120	GO:0005154 | GO:0005576 | GO:0005615 | GO:0005887 | GO:0007165 | GO:0007173 | GO:0007517 | GO:0008016 | GO:0008083 | GO:0008201 | GO:0008543 | GO:0009986 | GO:0030307 | GO:0030335 | GO:0035313 | GO:0038095 | GO:0045087 | GO:0048011 | GO:0048015 | GO:0048661 | GO:0051545 | GO:0051549 | GO:0051897 | GO:0090303					1	1	1	1	0	0	0	E
206682_at	10462	CLEC10A	605999	1.22605	1e-12	8.1e-11	17	C-type lectin domain family 10, member A		GO:0005886 | GO:0006897 | GO:0016021 | GO:0030246 | GO:0045087					0	0	0	1	0	0	0	D
202869_at	4938	OAS1	164350	1.22405	2.01e-10	7.121e-09	12	2'-5'-oligoadenylate synthetase 1, 40/46kDa	5160	GO:0001730 | GO:0003725 | GO:0005515 | GO:0005524 | GO:0005576 | GO:0005634 | GO:0005737 | GO:0005739 | GO:0005783 | GO:0005829 | GO:0006006 | GO:0006164 | GO:0008270 | GO:0009615 | GO:0019221 | GO:0035457 | GO:0042593 | GO:0045071 | GO:0046872 | GO:0051259 | GO:0051607 | GO:0060333 | GO:0060337 | GO:0060700			222100		0	1	1	1	0	0	0	NA
206653_at	10622	POLR3G	NA	1.22137	0	0	5	polymerase (RNA) III (DNA directed) polypeptide G (32kD)	00230 | 00240 | 01100 | 03020 | 04623	GO:0003899 | GO:0005654 | GO:0005666 | GO:0005829 | GO:0006359 | GO:0006383 | GO:0006385 | GO:0006386 | GO:0010467 | GO:0032481 | GO:0032728 | GO:0045087 | GO:0045089 | GO:0051607					0	1	1	1	0	1	1	E
204116_at	3561	IL2RG	300400	1.21904	0.00021622	0.00125644	X	interleukin 2 receptor, gamma	04060 | 04144 | 04630 | 05340	GO:0004911 | GO:0004913 | GO:0004917 | GO:0005515 | GO:0005886 | GO:0005887 | GO:0006955 | GO:0007165 | GO:0009897 | GO:0016032 | GO:0019976 | GO:0019982 | GO:0035771 | GO:0038110 | GO:0038111			308380 | 312863		0	0	0	0	0	1	1	D
203256_at	1001	CDH3	114021	1.21375	0	0	16	cadherin 3, type 1, P-cadherin (placental)	4514	GO:0005509 | GO:0005737 | GO:0005886 | GO:0005913 | GO:0007155 | GO:0007156 | GO:0007601 | GO:0016021 | GO:0034329 | GO:0034332 | GO:0042060 | GO:0042493 | GO:0045216			225280 | 601553		0	1	1	1	0	1	0	E
214567_s_at	6846	XCL2	604828	1.21078	1.3621e-08	2.70897e-07	1	chemokine (C motif) ligand 2 | chemokine (C motif) ligand 1	04060 | 04062	GO:0005576 | GO:0005615 | GO:0006955 | GO:0007165 | GO:0008009 | GO:0008015 | GO:0060326 | GO:0001916 | GO:0002690 | GO:0002725 | GO:0002726 | GO:0002826 | GO:0007267 | GO:0009615 | GO:0010820 | GO:0030593 | GO:0032689 | GO:0032703 | GO:0032733 | GO:0035782 | GO:0042379 | GO:0042803 | GO:0043433 | GO:0045892 | GO:0050727 | GO:0051209 | GO:0051281 | GO:0071353 | GO:0071560 | GO:0071636 | GO:007166…	6375	XCL1	600250		0	1	0	0	0	0	1	D
1405_i_at	6352	CCL5	187011	1.20995	3.0837e-06	3.12251e-05	17	chemokine (C-C motif) ligand 5	04060 | 04062 | 04620 | 04621 | 04623 | 05020 | 05120 | 05142 | 05323	GO:0000165 | GO:0002407 | GO:0002548 | GO:0002676 | GO:0004435 | GO:0004672 | GO:0005515 | GO:0005576 | GO:0005615 | GO:0005737 | GO:0006468 | GO:0006816 | GO:0006874 | GO:0006887 | GO:0006935 | GO:0006954 | GO:0007159 | GO:0007267 | GO:0008009 | GO:0009615 | GO:0009636 | GO:0010535 | GO:0010759 | GO:0010820 | GO:0014068 | GO:0014911 | GO:0016004 | GO:0030298 | GO:0030335 | GO:0031328 | GO:003158…					1	1	0	0	0	0	0	D
218368_s_at	51330	TNFRSF12A	605914	1.20823	0	0	16	tumor necrosis factor receptor superfamily, member 12A	4060	GO:0001525 | GO:0001726 | GO:0005515 | GO:0005886 | GO:0006915 | GO:0006928 | GO:0006931 | GO:0007275 | GO:0009986 | GO:0016021 | GO:0043065 | GO:0045773 | GO:2001238					0	1	1	1	0	0	0	NA
209125_at	3853	KRT6A	148041	1.20667	0	0	12	keratin 6A		GO:0005200 | GO:0005515 | GO:0005882 | GO:0007398 | GO:0008284 | GO:0030154 | GO:0045095 | GO:0070062			167200		1	1	1	1	0	1	1	E
230805_at	406934	MIR142	615657	1.2052	6.31e-10	1.8982e-08	17	microRNA 142							0	0	1	1	0	0	0	NA
203755_at	701	BUB1B	114500	1.20354	8.13569e-05	0.000542553	15	BUB1 mitotic checkpoint serine/threonine kinase B	4110	GO:0000278 | GO:0000776 | GO:0000777 | GO:0000778 | GO:0000940 | GO:0004672 | GO:0004674 | GO:0005515 | GO:0005524 | GO:0005680 | GO:0005737 | GO:0005815 | GO:0005829 | GO:0006915 | GO:0007049 | GO:0007051 | GO:0007067 | GO:0007091 | GO:0007093 | GO:0007094 | GO:0008283 | GO:0031145 | GO:0034501 | GO:0048015 | GO:0048471 | GO:0051233 | GO:0051436 | GO:0051439 | GO:0071459			176430 | 257300 | 602860		0	1	0	1	0	0	1	E
219978_s_at	51203	NUSAP1	612818	1.19909	3.65913e-06	3.60476e-05	15	nucleolar and spindle associated protein 1		GO:0000070 | GO:0000281 | GO:0003677 | GO:0005634 | GO:0005694 | GO:0005730 | GO:0005737 | GO:0005876 | GO:0007076 | GO:0008017 | GO:0040001 | GO:0044822 | GO:0045840					0	1	1	1	0	1	0	E
205676_at	1594	CYP27B1	264700	1.1962	4.4724e-08	7.70941e-07	12	cytochrome P450, family 27, subfamily B, polypeptide 1	00100 | 01100	GO:0004498 | GO:0005506 | GO:0005737 | GO:0005739 | GO:0005741 | GO:0006766 | GO:0006805 | GO:0006816 | GO:0008202 | GO:0008285 | GO:0010956 | GO:0010980 | GO:0020037 | GO:0030282 | GO:0030308 | GO:0030500 | GO:0032496 | GO:0033280 | GO:0034341 | GO:0036378 | GO:0042359 | GO:0042369 | GO:0043627 | GO:0044281 | GO:0045618 | GO:0046697 | GO:0055074 | GO:0070314 | GO:0070564			609506		0	1	1	1	0	0	0	E
207693_at	785	CACNB4	601949	1.19399	0.000957395	0.00444969	2	calcium channel, voltage-dependent, beta 4 subunit	04010 | 04260 | 05410 | 05412 | 05414	GO:0005245 | GO:0005515 | GO:0005829 | GO:0005886 | GO:0005891 | GO:0006810 | GO:0006874 | GO:0007214 | GO:0007268 | GO:0007411 | GO:0007528 | GO:0007628 | GO:0008331 | GO:0009898 | GO:0014051 | GO:0019227 | GO:0019901 | GO:0035249 | GO:0045202 | GO:0046058 | GO:0048536 | GO:0048538 | GO:0048541 | GO:0048747 | GO:0050852 | GO:0050908 | GO:0051899 | GO:0070588 | GO:1901385			607682 | 613855		0	0	1	0	0	0	1	E
206134_at	27299	ADAMDEC1	606393	1.19342	6.8281e-08	1.11936e-06	8	ADAM-like, decysin 1		GO:0004222 | GO:0005575 | GO:0005576 | GO:0006508 | GO:0006955 | GO:0007162 | GO:0008270					0	0	0	0	0	0	0	D
229097_at	81624	DIAPH3	609129	1.19246	0.00179659	0.00756002	13	diaphanous-related formin 3	4810	GO:0003779 | GO:0005634 | GO:0005829 | GO:0007283 | GO:0017048 | GO:0030036			614567		0	0	0	1	0	1	0	E
205241_at	9997	SCO2	604272	1.19231	0	0	22	SCO2 cytochrome c oxidase assembly protein		GO:0001654 | GO:0001701 | GO:0003012 | GO:0005507 | GO:0005634 | GO:0005739 | GO:0005743 | GO:0006825 | GO:0006878 | GO:0008535 | GO:0014823 | GO:0022904 | GO:0030016 | GO:0055114			604377 | 608908		0	1	1	1	0	1	1	NA
202604_x_at	102	ADAM10	602192	1.18598	0	0	15	ADAM metallopeptidase domain 10	05010 | 05120	GO:0001701 | GO:0004175 | GO:0004222 | GO:0005102 | GO:0005178 | GO:0005515 | GO:0005634 | GO:0005737 | GO:0005794 | GO:0005798 | GO:0005886 | GO:0006468 | GO:0006509 | GO:0007162 | GO:0007173 | GO:0007219 | GO:0007220 | GO:0007229 | GO:0007267 | GO:0008237 | GO:0008270 | GO:0008284 | GO:0009986 | GO:0010820 | GO:0014069 | GO:0016021 | GO:0017124 | GO:0019901 | GO:0022617 | GO:0030198 | GO:003030…			615590		0	1	0	1	0	0	0	NA
209795_at	969	CD69	107273	1.18522	3.48e-09	8.3749e-08	12	CD69 molecule		GO:0004888 | GO:0005509 | GO:0005887 | GO:0007165 | GO:0009897 | GO:0030246 | GO:0035690					1	1	0	0	0	1	1	D
236673_at	497189	TIFAB	612663	1.18277	2.589e-09	6.4663e-08	5	TRAF-interacting protein with forkhead-associated domain, family member B							0	0	0	0	0	0	1	D
211013_x_at	5371	PML	102578	1.18242	1.9e-11	9.09e-10	15	promyelocytic leukemia	04120 | 04144 | 05200 | 05221	GO:0001666 | GO:0001932 | GO:0002230 | GO:0003677 | GO:0003713 | GO:0005515 | GO:0005634 | GO:0005654 | GO:0005730 | GO:0005737 | GO:0005829 | GO:0006351 | GO:0006355 | GO:0006461 | GO:0006605 | GO:0006915 | GO:0006919 | GO:0006977 | GO:0007050 | GO:0007179 | GO:0007182 | GO:0007184 | GO:0008270 | GO:0008285 | GO:0008630 | GO:0008631 | GO:0009411 | GO:0010332 | GO:0010522 | GO:0016032 | GO:001636…					0	1	1	0	0	0	0	D
202086_at	4599	MX1	147150	1.18167	5e-12	2.72e-10	21	myxovirus (influenza virus) resistance 1, interferon-inducible protein p78 (mouse)		GO:0003924 | GO:0005515 | GO:0005525 | GO:0005634 | GO:0005737 | GO:0005789 | GO:0005829 | GO:0006915 | GO:0006952 | GO:0007165 | GO:0009615 | GO:0019221 | GO:0034340 | GO:0045071 | GO:0045087 | GO:0048471 | GO:0051607 | GO:0060337					0	1	1	0	0	0	0	D
206628_at	6523	SLC5A1	182380	1.18157	2.42046e-07	3.38159e-06	22	solute carrier family 5 (sodium/glucose cotransporter), member 1	04973 | 04976	GO:0005412 | GO:0005515 | GO:0005886 | GO:0005887 | GO:0005911 | GO:0005975 | GO:0008645 | GO:0015758 | GO:0016324 | GO:0031526 | GO:0044281 | GO:0050892 | GO:0055085 | GO:0070062			606824		0	1	1	0	0	0	0	E
206181_at	6504	SLAMF1	603492	1.18097	4.6e-11	1.964e-09	1	signaling lymphocytic activation molecule family member 1		GO:0003823 | GO:0004888 | GO:0005515 | GO:0007165 | GO:0008284 | GO:0009897 | GO:0016021 | GO:0016032 | GO:0046649 | GO:0070062					0	0	1	1	0	0	1	D
209083_at	11151	CORO1A	605000	1.17995	1.7368e-08	3.34993e-07	16	coronin, actin binding protein, 1A	4145	GO:0001772 | GO:0001845 | GO:0001891 | GO:0005515 | GO:0005737 | GO:0005884 | GO:0005886 | GO:0006816 | GO:0006909 | GO:0006928 | GO:0007015 | GO:0008022 | GO:0008092 | GO:0008360 | GO:0030027 | GO:0030036 | GO:0030335 | GO:0030595 | GO:0030670 | GO:0030833 | GO:0030864 | GO:0031589 | GO:0032796 | GO:0042102 | GO:0042803 | GO:0043029 | GO:0043234 | GO:0043548 | GO:0044822 | GO:0045087 | GO:004533…			615401		0	1	0	1	0	0	1	D
228378_at	91298	C12orf29	NA	1.17967	0.00593167	0.0206288	12	chromosome 12 open reading frame 29							0	0	0	1	0	0	0	E
219099_at	57103	C12orf5	610775	1.17355	0.00073082	0.00351652	12	chromosome 12 open reading frame 5	51	GO:0004331 | GO:0005622 | GO:0010666 | GO:1901525 | GO:2000378					0	1	0	1	0	0	0	NA
228531_at	54809	SAMD9	610455	1.17352	1.8719e-08	3.57038e-07	7	sterile alpha motif domain containing 9		GO:0005515 | GO:0005737 | GO:0043231			610456		0	1	0	1	0	0	1	D
202954_at	11065	UBE2C	605574	1.17251	2e-12	1.43e-10	20	ubiquitin-conjugating enzyme E2C	4120	GO:0000278 | GO:0004842 | GO:0005515 | GO:0005524 | GO:0005654 | GO:0005680 | GO:0005829 | GO:0006511 | GO:0007049 | GO:0007051 | GO:0007094 | GO:0008054 | GO:0010458 | GO:0010994 | GO:0016567 | GO:0031145 | GO:0031536 | GO:0048015 | GO:0051436 | GO:0051437 | GO:0051439 | GO:0051488 | GO:0070936 | GO:0070979					0	1	1	1	0	1	0	E
205554_s_at	1776	DNASE1L3	602244	1.1698	0	0	3	deoxyribonuclease I-like 3		GO:0003677 | GO:0004536 | GO:0005509 | GO:0005634 | GO:0006259 | GO:0006309 | GO:0010623 | GO:0016888			614420		0	1	1	1	0	1	1	D
218810_at	80149	ZC3H12A	610562	1.16924	3.0664e-08	5.53004e-07	1	zinc finger CCCH-type containing 12A		GO:0001525 | GO:0004519 | GO:0005515 | GO:0005634 | GO:0005737 | GO:0006915 | GO:0010508 | GO:0010628 | GO:0010629 | GO:0010884 | GO:0030154 | GO:0032088 | GO:0032715 | GO:0032720 | GO:0043031 | GO:0045019 | GO:0045600 | GO:0046872 | GO:0071222 | GO:2000379					0	1	1	1	0	1	0	E
219502_at	55247	NEIL3	608934	1.16637	1.44024e-05	0.000118745	4	nei endonuclease VIII-like 3 (E. coli)	3410	GO:0000405 | GO:0000737 | GO:0003684 | GO:0003690 | GO:0003697 | GO:0003906 | GO:0005634 | GO:0006284 | GO:0006289 | GO:0008270 | GO:0019104					0	1	1	1	0	0	0	E
1557078_at	162394	SLFN5	614952	1.16556	2.75e-10	9.268e-09	17	schlafen family member 5		GO:0005524 | GO:0005634 | GO:0030154					0	0	1	1	0	0	0	D
229610_at	150468	CKAP2L	NA	1.16159	1.065e-09	3.0055e-08	2	cytoskeleton associated protein 2-like		GO:0000922 | GO:0005737 | GO:0005813					0	0	1	1	0	0	0	E
209126_x_at	3854	KRT6B	148042	1.15985	1.1475e-08	2.34413e-07	12	keratin 6B		GO:0005200 | GO:0007398 | GO:0045095 | GO:0070062			167210		0	1	1	1	0	1	0	NA
207455_at	5028	P2RY1	601167	1.15933	9.4451e-08	1.48376e-06	3	purinergic receptor P2Y, G-protein coupled, 1	4080	GO:0001934 | GO:0004872 | GO:0005515 | GO:0005524 | GO:0005886 | GO:0005887 | GO:0007166 | GO:0007186 | GO:0007193 | GO:0007200 | GO:0007204 | GO:0007420 | GO:0007568 | GO:0007596 | GO:0009612 | GO:0010469 | GO:0010700 | GO:0016323 | GO:0016324 | GO:0019233 | GO:0023019 | GO:0030168 | GO:0030425 | GO:0031686 | GO:0032962 | GO:0042312 | GO:0042755 | GO:0043270 | GO:0043531 | GO:0044297 | GO:004502…					0	1	0	0	0	0	0	E
206277_at	5029	P2RY2	600041	1.15737	5.13e-10	1.5897e-08	11	purinergic receptor P2Y, G-protein coupled, 2	4080	GO:0004872 | GO:0005886 | GO:0005887 | GO:0006873 | GO:0007200 | GO:0042312 | GO:0045028 | GO:0070257					0	1	1	0	0	0	0	E
215719_x_at	355	FAS	134637	1.15592	5.43361e-06	5.10478e-05	10	Fas cell surface death receptor	04010 | 04060 | 04115 | 04210 | 04650 | 04940 | 05010 | 05142 | 05143 | 05200 | 05320 | 05330 | 05332	GO:0002377 | GO:0003014 | GO:0004871 | GO:0004872 | GO:0004888 | GO:0005515 | GO:0005634 | GO:0005737 | GO:0005829 | GO:0005886 | GO:0006461 | GO:0006915 | GO:0006919 | GO:0006924 | GO:0006925 | GO:0006927 | GO:0007165 | GO:0008625 | GO:0009636 | GO:0009897 | GO:0009986 | GO:0016021 | GO:0019724 | GO:0019900 | GO:0031264 | GO:0031265 | GO:0032464 | GO:0042802 | GO:0042981 | GO:0043065 | GO:004306…			601859		1	0	1	1	0	0	1	NA
214081_at	57125	PLXDC1	606826	1.15516	5.417e-09	1.21745e-07	17	plexin domain containing 1		GO:0001525 | GO:0004872 | GO:0005515 | GO:0005576 | GO:0005615 | GO:0005622 | GO:0005737 | GO:0005886 | GO:0005923 | GO:0016021 | GO:0021510 | GO:0030425 | GO:0043025 | GO:0043235					0	0	1	1	0	0	0	D
228955_at	7804	LRP8	602600	1.15444	4.2e-11	1.814e-09	1	low density lipoprotein receptor-related protein 8, apolipoprotein e receptor		GO:0000122 | GO:0001523 | GO:0004888 | GO:0005509 | GO:0005515 | GO:0005576 | GO:0005875 | GO:0005886 | GO:0005901 | GO:0006508 | GO:0006629 | GO:0006897 | GO:0006898 | GO:0007165 | GO:0007596 | GO:0007603 | GO:0008035 | GO:0014069 | GO:0016021 | GO:0019221 | GO:0019894 | GO:0021541 | GO:0021819 | GO:0030229 | GO:0030425 | GO:0032793 | GO:0034185 | GO:0038025 | GO:0038026 | GO:0042493 | GO:004302…			608446		0	1	1	1	0	0	0	NA
218726_at	55355	HJURP	612667	1.15389	2.02331e-06	2.1478e-05	2	Holliday junction recognition protein		GO:0000775 | GO:0000777 | GO:0003677 | GO:0005515 | GO:0005634 | GO:0005654 | GO:0005730 | GO:0005737 | GO:0006334 | GO:0007049 | GO:0007059 | GO:0034080 | GO:0042393 | GO:0042802 | GO:0043254 | GO:0051101					0	1	1	1	0	0	0	E
206999_at	3595	IL12RB2	601642	1.15346	0	1.5e-11	1	interleukin 12 receptor, beta 2	04060 | 04630	GO:0004896 | GO:0005887 | GO:0007166 | GO:0008284 | GO:0009897 | GO:0018108 | GO:0019221 | GO:0019901 | GO:0032496 | GO:0032609 | GO:0032729					1	1	1	0	0	0	0	E
239294_at	5294	PIK3CG	601232	1.15231	0.000544006	0.00273717	7	phosphatidylinositol-4,5-bisphosphate 3-kinase, catalytic subunit gamma	00562 | 04012 | 04062 | 04070 | 04150 | 04210 | 04370 | 04380 | 04510 | 04620 | 04630 | 04650 | 04660 | 04662 | 04664 | 04666 | 04670 | 04722 | 04810 | 04910 | 04914 | 04930 | 04960 | 04973 | 05100 | 05142 | 05145 | 05146 | 05160 | 05200 | 05210 | 05211 | 05212 | 05213 | 05214 | 05215 | 05218 | 05220 | 05221 | 05222 | 05223	GO:0001525 | GO:0001816 | GO:0002250 | GO:0002407 | GO:0002675 | GO:0002679 | GO:0004672 | GO:0004674 | GO:0005515 | GO:0005524 | GO:0005737 | GO:0005829 | GO:0005886 | GO:0005944 | GO:0006644 | GO:0006661 | GO:0006897 | GO:0006954 | GO:0007186 | GO:0007204 | GO:0007596 | GO:0010818 | GO:0010897 | GO:0014065 | GO:0016020 | GO:0016303 | GO:0030168 | GO:0030593 | GO:0032252 | GO:0033628 | GO:003500…					0	0	0	0	0	0	1	D
244463_at	8745	ADAM23	603710	1.14363	0	0	2	ADAM metallopeptidase domain 23		GO:0004222 | GO:0005178 | GO:0005515 | GO:0005576 | GO:0005887 | GO:0006508 | GO:0007155 | GO:0007417 | GO:0008237 | GO:0008270					0	0	0	1	0	0	0	E
237252_at	7056	THBD	188040	1.1435	6.42e-10	1.9223e-08	20	thrombomodulin	4610	GO:0004872 | GO:0004888 | GO:0005509 | GO:0005515 | GO:0005615 | GO:0005886 | GO:0005887 | GO:0007565 | GO:0007596 | GO:0009790 | GO:0009986 | GO:0010165 | GO:0010544 | GO:0030195 | GO:0030246 | GO:0032496 | GO:0050900 | GO:0051591 | GO:0051918			612926 | 614486		1	0	0	0	0	1	0	NA
224239_at	55894	DEFB103B	606611	1.14287	8.0326e-08	1.28877e-06	8	defensin, beta 103B | defensin, beta 103A		GO:0005576 | GO:0005796 | GO:0006965 | GO:0042742 | GO:0045087	414325	DEFB103A			1	0	1	1	0	0	0	E
220637_at	79843	FAM124B	NA	1.14221	9.44e-10	2.703e-08	2	family with sequence similarity 124B		GO:0005515					0	1	0	0	0	0	0	D
229390_at	441168	FAM26F	NA	1.13335	0.000601587	0.0029858	6	family with sequence similarity 26, member F		GO:0006811 | GO:0016021					0	0	0	1	0	0	1	D
210184_at	3687	ITGAX	151510	1.13144	2.1e-11	1.005e-09	16	integrin, alpha X (complement component 3 receptor 4 subunit)	4810	GO:0004872 | GO:0005515 | GO:0005886 | GO:0007155 | GO:0007229 | GO:0007596 | GO:0008305 | GO:0009887 | GO:0009897 | GO:0030198 | GO:0046872 | GO:0050900 | GO:0051607					0	0	1	0	0	0	0	D
212531_at	3934	LCN2	600181	1.1296	9.77628e-05	0.000635142	9	lipocalin 2		GO:0002020 | GO:0005215 | GO:0005506 | GO:0005576 | GO:0005615 | GO:0005829 | GO:0006811 | GO:0009615 | GO:0009635 | GO:0010628 | GO:0015891 | GO:0031346 | GO:0031669 | GO:0036094 | GO:0042493 | GO:0042803 | GO:0045087 | GO:0070062 | GO:0070207 | GO:0070301 | GO:0071222 | GO:0071347 | GO:0071356 | GO:0097192					0	0	1	1	0	0	0	E
210048_at	8774	NAPG	603216	1.12935	1.56058e-07	2.29429e-06	18	N-ethylmaleimide-sensitive factor attachment protein, gamma		GO:0005515 | GO:0005739 | GO:0005765 | GO:0006461 | GO:0006886 | GO:0006891 | GO:0050821 | GO:0061025 | GO:0070062					0	1	1	1	0	0	0	E
238075_at	1111	CHEK1	603078	1.12774	1.7458e-05	0.000140585	11	checkpoint kinase 1	04110 | 04115	GO:0000077 | GO:0000086 | GO:0000781 | GO:0000785 | GO:0000794 | GO:0004674 | GO:0005515 | GO:0005524 | GO:0005615 | GO:0005634 | GO:0005654 | GO:0005657 | GO:0005813 | GO:0005829 | GO:0006260 | GO:0006281 | GO:0006974 | GO:0006975 | GO:0010569 | GO:0010767 | GO:0018107 | GO:0031572 | GO:0035402 | GO:0035407 | GO:0042127 | GO:0043231 | GO:0045839 | GO:0046602 | GO:0048096 | GO:0071260 | GO:007131…					0	1	0	1	0	1	0	E
204959_at	4332	MNDA	159553	1.1274	3.46316e-06	3.44876e-05	1	myeloid cell nuclear differentiation antigen		GO:0003677 | GO:0005515 | GO:0005634 | GO:0005737 | GO:0006351 | GO:0006355 | GO:0006968 | GO:0006974 | GO:0030889 | GO:0043065 | GO:0050853 | GO:0070062					0	0	0	1	0	0	1	D
202580_x_at	2305	FOXM1	602341	1.12559	0	0	12	forkhead box M1		GO:0000086 | GO:0000122 | GO:0000278 | GO:0001558 | GO:0001570 | GO:0001889 | GO:0003677 | GO:0003690 | GO:0003700 | GO:0003705 | GO:0005515 | GO:0005634 | GO:0005654 | GO:0005667 | GO:0005737 | GO:0006281 | GO:0006355 | GO:0006366 | GO:0006978 | GO:0007049 | GO:0007389 | GO:0008134 | GO:0008284 | GO:0008301 | GO:0009790 | GO:0009888 | GO:0019901 | GO:0032873 | GO:0042127 | GO:0043565 | GO:004421…					0	1	0	1	0	1	0	E
206513_at	9447	AIM2	604578	1.123	0.002482	0.00993458	1	absent in melanoma 2	4623	GO:0002218 | GO:0002230 | GO:0003690 | GO:0005515 | GO:0005634 | GO:0005737 | GO:0005829 | GO:0006915 | GO:0006954 | GO:0006955 | GO:0032088 | GO:0032461 | GO:0032731 | GO:0033209 | GO:0035458 | GO:0035690 | GO:0035872 | GO:0042802 | GO:0045087 | GO:0050702 | GO:0050718 | GO:0051092 | GO:0070269 | GO:0097169 | GO:2001056					0	0	1	1	0	0	0	D
219386_s_at	56833	SLAMF8	606620	1.12278	5.41e-10	1.6712e-08	1	SLAM family member 8		GO:0004872 | GO:0016021 | GO:0033860 | GO:0035690 | GO:0042742 | GO:0043549 | GO:0090383					0	1	0	0	0	0	1	D
218295_s_at	10762	NUP50	604646	1.12027	0	1e-12	22	nucleoporin 50kDa	3013	GO:0000278 | GO:0005515 | GO:0005634 | GO:0005643 | GO:0005654 | GO:0005975 | GO:0007077 | GO:0008645 | GO:0010827 | GO:0015031 | GO:0015758 | GO:0016032 | GO:0019221 | GO:0031965 | GO:0044281 | GO:0046907 | GO:0051028 | GO:0055085					0	1	1	0	0	1	0	E
203233_at	3566	IL4R	147050	1.11801	0	0	16	interleukin 4 receptor	04060 | 04630 | 04640	GO:0002532 | GO:0004913 | GO:0005057 | GO:0005515 | GO:0005615 | GO:0005887 | GO:0006955 | GO:0007165 | GO:0030728 | GO:0035556 | GO:0035771 | GO:0042127 | GO:0042832 | GO:0043032 | GO:0043235 | GO:0043560 | GO:0043627 | GO:0045626 | GO:0045630 | GO:0090197			147781 | 609423		1	1	1	1	0	0	0	D
221601_s_at	9214	FAIM3	606015	1.11721	5.2e-11	2.162e-09	1	Fas apoptotic inhibitory molecule 3		GO:0002376 | GO:0005576 | GO:0006968 | GO:0016021 | GO:0043066					0	1	1	1	0	0	0	D
239155_at	1525	CXADR	602621	1.11713	7.75947e-07	9.34239e-06	21	coxsackie virus and adenovirus receptor	5416	GO:0001618 | GO:0001669 | GO:0005102 | GO:0005178 | GO:0005515 | GO:0005576 | GO:0005615 | GO:0005634 | GO:0005886 | GO:0005887 | GO:0005911 | GO:0005912 | GO:0005923 | GO:0007005 | GO:0007157 | GO:0007507 | GO:0007596 | GO:0008013 | GO:0008354 | GO:0010669 | GO:0014704 | GO:0016032 | GO:0016323 | GO:0016327 | GO:0030054 | GO:0030165 | GO:0030175 | GO:0030426 | GO:0030593 | GO:0031532 | GO:003159…					0	0	0	0	0	0	0	E
227598_at	113763	ZBED6CL	615252	1.11252	3.4658e-08	6.18686e-07	7	ZBED6 C-terminal like							0	0	1	0	0	0	0	E
219148_at	55872	PBK	611210	1.11233	0.00822902	0.0270815	8	PDZ binding kinase		GO:0004674 | GO:0005515 | GO:0005524 | GO:0005575 | GO:0007067					0	1	0	1	0	1	0	E
223562_at	64098	PARVG	608122	1.112	9e-12	4.99e-10	22	parvin, gamma	4510	GO:0003779 | GO:0005737 | GO:0005856 | GO:0005886 | GO:0005925 | GO:0007160 | GO:0031532					0	0	1	0	0	0	0	D
209301_at	760	CA2	259730	1.11103	1.191e-09	3.2942e-08	8	carbonic anhydrase II	00910 | 04964 | 04966 | 04971 | 04972 | 04976	GO:0001822 | GO:0002009 | GO:0004089 | GO:0005515 | GO:0005615 | GO:0005737 | GO:0005829 | GO:0005886 | GO:0005902 | GO:0006730 | GO:0008270 | GO:0009268 | GO:0010043 | GO:0015670 | GO:0015701 | GO:0016323 | GO:0030424 | GO:0032849 | GO:0038166 | GO:0042475 | GO:0043627 | GO:0044070 | GO:0044281 | GO:0045177 | GO:0045672 | GO:0045780 | GO:0046903 | GO:0051453 | GO:0070062 | GO:2001150			611492		1	1	1	0	0	0	1	E
204318_s_at	51512	GTSE1	607477	1.11005	0	2e-12	22	G-2 and S-phase expressed 1	4115	GO:0000085 | GO:0003674 | GO:0005515 | GO:0005881 | GO:0006977 | GO:0007017					0	1	1	1	0	1	0	NA
1554049_s_at	50717	DCAF8	NA	1.1092	0	1.5e-11	1	DDB1 and CUL4 associated factor 8		GO:0005515 | GO:0016567 | GO:0080008					0	0	1	1	0	0	0	E
205495_s_at	10578	GNLY	188855	1.10817	6.7202e-08	1.10338e-06	2	granulysin		GO:0005615 | GO:0006968 | GO:0031640 | GO:0042742 | GO:0050832					0	1	0	1	0	0	0	D
204265_s_at	63940	GPSM3	NA	1.10813	0	9e-12	6_mcf_hap5	G-protein signaling modulator 3		GO:0003674 | GO:0005092 | GO:0005575 | GO:0005737 | GO:0008150 | GO:0008277				6_qbl_hap6 | 6_ssto_hap7 | 6_cox_hap2 | 6_mann_hap4 | 6 | 6_apd_hap1	1	0	0	0	0	0	0	D
219256_s_at	54436	SH3TC1	NA	1.10805	3.074e-09	7.4826e-08	4	SH3 domain and tetratricopeptide repeats 1		GO:0005575 | GO:0008150					0	1	1	1	0	0	0	D
223700_at	84057	MND1	611422	1.10752	0.00074793	0.0035836	4	meiotic nuclear divisions 1 homolog (S. cerevisiae)		GO:0003677 | GO:0005634 | GO:0006310 | GO:0007126					0	0	0	1	0	1	0	NA
227807_at	83666	PARP9	612065	1.10603	4.62281e-06	4.43771e-05	3	poly (ADP-ribose) polymerase family, member 9		GO:0003950 | GO:0005515 | GO:0005634 | GO:0005737 | GO:0005829 | GO:0006302 | GO:0016477 | GO:0060330					0	0	0	1	0	1	1	NA
205214_at	9262	STK17B	604727	1.10591	3.18761e-06	3.21383e-05	2	serine/threonine kinase 17b		GO:0004672 | GO:0004674 | GO:0005524 | GO:0005634 | GO:0005793 | GO:0005886 | GO:0006468 | GO:0006915 | GO:0015629 | GO:0035556 | GO:0046777 | GO:2000271					0	0	0	1	0	0	1	D
205783_at	26085	KLK13	605505	1.10378	8.00231e-07	9.5855e-06	19	kallikrein-related peptidase 13		GO:0004252 | GO:0005515 | GO:0005576 | GO:0005615 | GO:0005737 | GO:0006508 | GO:0016485 | GO:0016787 | GO:0030141					0	0	1	1	0	0	0	E
229723_at	117289	TAGAP	609667	1.10202	8.59212e-05	0.000568369	6	T-cell activation RhoGTPase activating protein		GO:0005085 | GO:0005829 | GO:0007264 | GO:0051056					0	0	0	1	0	0	1	D
205239_at	374	AREG	104640	1.10063	0.000522303	0.00264692	4	amphiregulin | amphiregulin B	4012	GO:0005125 | GO:0005515 | GO:0005615 | GO:0007173 | GO:0007186 | GO:0007267 | GO:0008083 | GO:0008283 | GO:0009986 | GO:0016021 | GO:0045740	727738	AREGB			0	0	1	1	0	0	0	E
242458_at	55103	RALGPS2	NA	1.10059	2.89997e-05	0.000219681	1	Ral GEF with PH domain and SH3 binding motif 2		GO:0005085 | GO:0005737 | GO:0005886 | GO:0007264					0	0	1	1	0	1	0	E
235479_at	132864	CPEB2	610605	1.09863	5.1e-11	2.148e-09	4	cytoplasmic polyadenylation element binding protein 2		GO:0000166 | GO:0000900 | GO:0005095 | GO:0005634 | GO:0005737 | GO:0032869 | GO:0034260 | GO:0034599 | GO:0035925 | GO:0043022 | GO:0043023 | GO:0043024 | GO:0044822 | GO:0071243 | GO:0071456 | GO:1900248 | GO:1990124 | GO:2000766					0	0	1	0	0	0	0	E
206366_x_at	6375	XCL1	600250	1.09491	4.07088e-07	5.37734e-06	1	chemokine (C motif) ligand 1	04060 | 04062	GO:0001916 | GO:0002690 | GO:0002725 | GO:0002726 | GO:0002826 | GO:0005576 | GO:0005615 | GO:0006955 | GO:0007165 | GO:0007267 | GO:0008009 | GO:0009615 | GO:0010820 | GO:0030593 | GO:0032689 | GO:0032703 | GO:0032733 | GO:0035782 | GO:0042379 | GO:0042803 | GO:0043433 | GO:0045892 | GO:0050727 | GO:0051209 | GO:0051281 | GO:0071353 | GO:0071560 | GO:0071636 | GO:0071663 | GO:0090023 | GO:200041…					0	0	1	1	0	0	0	D
228559_at	55839	CENPN	611509	1.09348	2.742e-09	6.7615e-08	16	centromere protein N		GO:0000278 | GO:0000777 | GO:0005634 | GO:0005654 | GO:0005829 | GO:0006334 | GO:0007059 | GO:0007067 | GO:0034080					0	1	1	1	0	1	0	NA
226936_at	387103	CENPW	611264	1.09122	4.6561e-08	7.99348e-07	6	centromere protein W		GO:0000278 | GO:0000775 | GO:0000776 | GO:0000777 | GO:0003677 | GO:0005515 | GO:0005730 | GO:0007059 | GO:0007067 | GO:0016363 | GO:0034080 | GO:0046982 | GO:0051276 | GO:0051382					0	0	0	1	0	0	1	E
208018_s_at	3055	HCK	142370	1.08878	1e-11	5.33e-10	20	hemopoietic cell kinase	04062 | 04666	GO:0002522 | GO:0002758 | GO:0004713 | GO:0004715 | GO:0005515 | GO:0005524 | GO:0005634 | GO:0005764 | GO:0005794 | GO:0005829 | GO:0005884 | GO:0005901 | GO:0005925 | GO:0006468 | GO:0006954 | GO:0007155 | GO:0007229 | GO:0007498 | GO:0008284 | GO:0008360 | GO:0016032 | GO:0018108 | GO:0019221 | GO:0030133 | GO:0030838 | GO:0031234 | GO:0031663 | GO:0038096 | GO:0042995 | GO:0043066 | GO:004329…					0	0	0	0	0	0	1	D
214470_at	3820	KLRB1	602890	1.0876	4.25392e-06	4.1246e-05	12	killer cell lectin-like receptor subfamily B, member 1	5144	GO:0004888 | GO:0005886 | GO:0007166 | GO:0016021 | GO:0030246					0	0	0	1	0	0	1	D
239127_at	100288860	LOC100288860	NA	1.08724	1.831e-09	4.8069e-08		uncharacterized LOC100288860							0	0	0	0	0	0	1	E
206643_at	3034	HAL	235800	1.08506	9.66e-10	2.75e-08	12	histidine ammonia-lyase	00340 | 00910 | 01100	GO:0004397 | GO:0005829 | GO:0006548 | GO:0009058 | GO:0019556 | GO:0019557 | GO:0034641 | GO:0044281			609457		0	0	1	0	0	1	1	E
207387_s_at	2710	GK	300474	1.0833	0.000116055	0.000735175	X	glycerol kinase	00561 | 01100 | 03320	GO:0004370 | GO:0005515 | GO:0005524 | GO:0005741 | GO:0005829 | GO:0006071 | GO:0006641 | GO:0019432 | GO:0019563 | GO:0044255 | GO:0044281 | GO:0046167 | GO:0070062			307030		0	1	1	1	0	0	0	E
205270_s_at	3937	LCP2	601603	1.08126	4.77e-10	1.4966e-08	5	lymphocyte cytosolic protein 2 (SH2 domain containing leukocyte protein of 76kDa)	04380 | 04650 | 04660 | 04664	GO:0005515 | GO:0005829 | GO:0006955 | GO:0007169 | GO:0007596 | GO:0030168 | GO:0038095 | GO:0045087 | GO:0045576 | GO:0050663 | GO:0050852					0	0	0	0	0	1	1	D
219574_at	55016	2014-03-01	613331	1.08116	0.00187383	0.00782881	4	membrane-associated ring finger (C3HC4) 1, E3 ubiquitin protein ligase		GO:0000209 | GO:0002495 | GO:0004842 | GO:0005764 | GO:0005765 | GO:0005768 | GO:0005789 | GO:0005794 | GO:0005886 | GO:0006955 | GO:0008270 | GO:0016021 | GO:0030659 | GO:0031901 | GO:0031902 | GO:0032588 | GO:0042287					0	0	0	1	0	0	1	NA
227677_at	3718	JAK3	600173	1.0811	8.01513e-05	0.000535239	19	Janus kinase 3	04062 | 04630 | 05340	GO:0002731 | GO:0004713 | GO:0004715 | GO:0005515 | GO:0005524 | GO:0005829 | GO:0005856 | GO:0006468 | GO:0007167 | GO:0007260 | GO:0007262 | GO:0012505 | GO:0016020 | GO:0018108 | GO:0019903 | GO:0030183 | GO:0032693 | GO:0032695 | GO:0035556 | GO:0035771 | GO:0043029 | GO:0045087 | GO:0045221 | GO:0045626 | GO:0045944 | GO:0050868 | GO:0060397 | GO:0070232 | GO:0070244 | GO:0070669 | GO:007067…			600802		1	0	1	0	0	1	1	D
205828_at	4314	MMP3	185250	1.08056	0.00312916	0.0121088	11	matrix metallopeptidase 3 (stromelysin 1, progelatinase)	5323	GO:0004222 | GO:0005509 | GO:0005576 | GO:0005578 | GO:0005615 | GO:0006508 | GO:0008270 | GO:0022617 | GO:0030198 | GO:0030334 | GO:0030574 | GO:0071230			614466		0	0	0	0	0	0	0	D
226980_at	55789	DEPDC1B	NA	1.08038	1.37982e-06	1.55252e-05	5	DEP domain containing 1B		GO:0005096 | GO:0005829 | GO:0007264 | GO:0051056					0	0	0	1	0	1	0	E
230973_at	400745	SH2D5	NA	1.07946	5.00677e-07	6.44793e-06	1	SH2 domain containing 5							0	0	1	0	0	0	0	E
228066_at	100170841	C17orf96	NA	1.07726	2.38775e-06	2.4912e-05	17	chromosome 17 open reading frame 96							0	0	1	0	0	0	0	E
1557129_a_at	374393	FAM111B	615584	1.07712	0.00183555	0.00770245	11	family with sequence similarity 111, member B		GO:0003824					0	0	0	1	0	0	0	E
228258_at	374403	TBC1D10C	610831	1.07621	1.12561e-05	9.57631e-05	11	TBC1 domain family, member 10C		GO:0005097					0	0	0	1	0	0	0	D
216952_s_at	84823	LMNB2	150341	1.07523	4.8e-10	1.5039e-08	19	lamin B2		GO:0003674 | GO:0005198 | GO:0005637 | GO:0005882 | GO:0008150			608709		0	1	1	1	0	1	0	E
227266_s_at	2533	FYB	602731	1.07349	1.94056e-05	0.000154206	5	FYN binding protein		GO:0005102 | GO:0005515 | GO:0005634 | GO:0005829 | GO:0006468 | GO:0006607 | GO:0006955 | GO:0007165 | GO:0008150 | GO:0015629 | GO:0032403 | GO:0035556 | GO:0050852					0	1	0	1	0	0	1	D
213475_s_at	3683	ITGAL	153370	1.07196	1.5963e-08	3.1161e-07	16	integrin, alpha L (antigen CD11A (p180), lymphocyte function-associated antigen 1; alpha polypeptide)	04514 | 04650 | 04670 | 04810 | 05144 | 05150 | 05323 | 05416	GO:0001772 | GO:0002291 | GO:0005515 | GO:0005886 | GO:0006928 | GO:0006954 | GO:0007155 | GO:0007157 | GO:0007159 | GO:0007165 | GO:0007229 | GO:0007596 | GO:0008305 | GO:0009897 | GO:0022409 | GO:0030198 | GO:0032403 | GO:0042102 | GO:0046872 | GO:0046982 | GO:0050776 | GO:0050798 | GO:0050839 | GO:0050850 | GO:0050900 | GO:0070062					0	1	1	0	0	0	1	D
215784_at	913	CD1E	188411	1.07089	3.89113e-05	0.000284441	1	CD1e molecule	4640	GO:0000139 | GO:0005769 | GO:0005770 | GO:0005887 | GO:0006955 | GO:0030881 | GO:0030883 | GO:0030884 | GO:0043202 | GO:0048007 | GO:0071723					0	0	0	0	0	0	1	D
209882_at	6016	RIT1	609591	1.07044	3e-12	2e-10	1	Ras-like without CAAX 1		GO:0005515 | GO:0005516 | GO:0005525 | GO:0005886 | GO:0006184 | GO:0007165 | GO:0007264 | GO:0007265 | GO:0048011			615355		0	1	0	1	0	0	0	NA
1555404_a_at	90527	DUOXA1	612771	1.0701	0	0	15	dual oxidase maturation factor 1		GO:0005789 | GO:0005886 | GO:0015031 | GO:0016021 | GO:0045666 | GO:2000379					0	0	1	1	0	0	1	E
212365_at	4430	MYO1B	606537	1.06906	2.639e-09	6.5608e-08	2	myosin IB		GO:0000146 | GO:0003779 | GO:0005516 | GO:0005524 | GO:0005546 | GO:0005547 | GO:0005737 | GO:0005886 | GO:0005903 | GO:0008152 | GO:0016459 | GO:0030048 | GO:0030175 | GO:0051017 | GO:0070062 | GO:0071944					0	0	1	1	0	0	0	D
227211_at	26147	PHF19	609740	1.06881	0	0	9	PHD finger protein 19		GO:0000122 | GO:0005515 | GO:0006351 | GO:0008270 | GO:0016568 | GO:0019827 | GO:0035064 | GO:0035098 | GO:0061087					0	0	0	1	0	1	0	NA
1554794_a_at	9690	UBE3C	614454	1.06424	8.6068e-08	1.36633e-06	7	ubiquitin protein ligase E3C	4120	GO:0000209 | GO:0000502 | GO:0004842 | GO:0005515 | GO:0005622 | GO:0005634 | GO:0005737 | GO:0042787					0	0	1	1	0	0	0	E
213523_at	898	CCNE1	123837	1.06407	0	0	19	cyclin E1	04110 | 04114 | 04115 | 05200 | 05215 | 05222	GO:0000079 | GO:0000082 | GO:0000083 | GO:0000278 | GO:0000307 | GO:0003713 | GO:0005515 | GO:0005634 | GO:0005654 | GO:0005829 | GO:0006270 | GO:0006468 | GO:0016055 | GO:0016301 | GO:0016538 | GO:0019901 | GO:0030521 | GO:0045893 | GO:0050681 | GO:0051301					0	1	1	0	0	0	0	E
205349_at	2769	GNA15	139314	1.06304	0	0	19	guanine nucleotide binding protein (G protein), alpha 15 (Gq class)	04020 | 05142 | 05146	GO:0001664 | GO:0003924 | GO:0004871 | GO:0005525 | GO:0005834 | GO:0005886 | GO:0007188 | GO:0007202 | GO:0007204 | GO:0007207 | GO:0007596 | GO:0030168 | GO:0031234 | GO:0031683 | GO:0046872 | GO:0060158					0	1	1	0	0	0	1	E
205821_at	22914	KLRK1	611817	1.06293	0.00152052	0.00658198	12	killer cell lectin-like receptor subfamily K, member 1 | KLRC4-KLRK1 readthrough	04650 | 05144	GO:0002223 | GO:0004872 | GO:0005515 | GO:0005886 | GO:0005887 | GO:0007165 | GO:0009897 | GO:0009986 | GO:0016021 | GO:0030101 | GO:0030246 | GO:0031295 | GO:0032394 | GO:0032729 | GO:0042288 | GO:0042803 | GO:0045087 | GO:0045429 | GO:0045954 | GO:0050776 | GO:0050830 | GO:0071222	100528032	KLRC4-KLRK1			0	0	0	0	0	0	0	D
229538_s_at	128239	IQGAP3	NA	1.06257	1.1425e-08	2.33623e-07	1	IQ motif containing GTPase activating protein 3	4810	GO:0000082 | GO:0000187 | GO:0005099 | GO:0005516 | GO:0005737 | GO:0005911 | GO:0007265 | GO:0008361 | GO:0010628 | GO:0010629 | GO:0016328 | GO:0017048 | GO:0033601 | GO:0070371 | GO:0071310					0	0	1	1	0	0	0	NA
202270_at	2633	GBP1	600411	1.0616	1.73525e-07	2.516e-06	1	guanylate binding protein 1, interferon-inducible		GO:0000139 | GO:0003924 | GO:0005525 | GO:0005576 | GO:0005829 | GO:0019221 | GO:0042802 | GO:0051607 | GO:0060333					0	1	0	0	0	0	1	NA
226603_at	219285	SAMD9L	611170	1.06141	1.8868e-08	3.59325e-07	7	sterile alpha motif domain containing 9-like							0	0	0	1	0	0	0	D
222039_at	146909	KIF18B	614570	1.06134	0	7e-12	17	kinesin family member 18B		GO:0000235 | GO:0000278 | GO:0003774 | GO:0003777 | GO:0005515 | GO:0005524 | GO:0005634 | GO:0005730 | GO:0005737 | GO:0005871 | GO:0005886 | GO:0007018 | GO:0007019 | GO:0007067 | GO:0008017 | GO:0008152 | GO:0019894 | GO:0035371 | GO:0051302					0	1	1	1	0	0	1	E
206715_at	22797	TFEC	604732	1.0611	0.000158425	0.000961959	7	transcription factor EC		GO:0003677 | GO:0003700 | GO:0003713 | GO:0003714 | GO:0005634 | GO:0005737 | GO:0006351 | GO:0034605 | GO:0046983					0	0	0	1	0	0	1	D
204879_at	10630	PDPN	608863	1.06033	3.8e-11	1.639e-09	1	podoplanin		GO:0000902 | GO:0001726 | GO:0001946 | GO:0005886 | GO:0005887 | GO:0006693 | GO:0006928 | GO:0006954 | GO:0007165 | GO:0007399 | GO:0008283 | GO:0008360 | GO:0009790 | GO:0009897 | GO:0010572 | GO:0016324 | GO:0016337 | GO:0030027 | GO:0030175 | GO:0030324 | GO:0030335 | GO:0031258 | GO:0031527 | GO:0031528 | GO:0032587 | GO:0035239 | GO:0048286 | GO:0051272 | GO:0055093 | GO:2000045					0	0	0	1	0	0	0	D
227184_at	5724	PTAFR	173393	1.05975	0	3.6e-11	1	platelet-activating factor receptor	04020 | 04080 | 05150	GO:0001530 | GO:0001816 | GO:0001875 | GO:0004930 | GO:0004992 | GO:0005543 | GO:0005886 | GO:0005887 | GO:0006935 | GO:0006954 | GO:0006955 | GO:0007186 | GO:0016020 | GO:0016021 | GO:0019221 | GO:0032959 | GO:0048015 | GO:0060333					0	0	0	0	0	1	0	NA
209652_s_at	5228	PGF	601121	1.05954	0	4.2e-11	14	placental growth factor	04150 | 04510 | 05200 | 05211 | 05212 | 05219 | 05323	GO:0001658 | GO:0001666 | GO:0001938 | GO:0002040 | GO:0005576 | GO:0005615 | GO:0007165 | GO:0007267 | GO:0007565 | GO:0008083 | GO:0008201 | GO:0008284 | GO:0016020 | GO:0030154 | GO:0031100 | GO:0032870 | GO:0042493 | GO:0042803 | GO:0045766 | GO:0046982 | GO:0048010 | GO:0051781 | GO:0060688					0	1	1	1	0	0	0	NA
1555427_s_at	10492	SYNCRIP	NA	1.05849	2.50266e-07	3.47799e-06	6	synaptotagmin binding, cytoplasmic RNA interacting protein		GO:0000166 | GO:0000398 | GO:0003723 | GO:0005515 | GO:0005634 | GO:0005654 | GO:0005783 | GO:0006396 | GO:0008143 | GO:0008380 | GO:0016032 | GO:0017148 | GO:0030529 | GO:0044822 | GO:0070934 | GO:0070937 | GO:0071013 | GO:0071204 | GO:0071346 | GO:0097452					0	1	1	1	0	0	0	NA
219358_s_at	55803	ADAP2	608635	1.05805	0	0	17	ArfGAP with dual PH domains 2		GO:0005515 | GO:0005546 | GO:0005547 | GO:0005737 | GO:0005740 | GO:0005886 | GO:0007507 | GO:0008060 | GO:0008270 | GO:0030674 | GO:0032312 | GO:0043325 | GO:0043533					0	1	1	1	0	0	0	E
210357_s_at	54498	SMOX	NA	1.05803	2.67e-10	9.066e-09	20	spermine oxidase		GO:0005634 | GO:0005737 | GO:0005829 | GO:0006595 | GO:0006596 | GO:0006598 | GO:0006805 | GO:0034641 | GO:0044281 | GO:0046208 | GO:0046592 | GO:0052894 | GO:0052895 | GO:0052901 | GO:0055114					0	0	1	1	0	0	0	E
202357_s_at	629	CFB	138470	1.05782	0	6e-12	6_mcf_hap5	complement factor B	04610 | 05150	GO:0001848 | GO:0004252 | GO:0005576 | GO:0005886 | GO:0006508 | GO:0006956 | GO:0006957 | GO:0030449 | GO:0045087 | GO:0072562			612924 | 615489 | 615561	6_ssto_hap7 | 6_mann_hap4 | 6 | 6_qbl_hap6 | 6_cox_hap2 | 6_dbb_hap3	0	1	1	1	0	0	1	D
220066_at	64127	NOD2	186580	1.05695	0	0	16	nucleotide-binding oligomerization domain containing 2	04621 | 05131	GO:0000187 | GO:0002224 | GO:0002227 | GO:0002282 | GO:0002367 | GO:0002381 | GO:0002606 | GO:0002710 | GO:0002732 | GO:0002755 | GO:0002756 | GO:0002830 | GO:0002862 | GO:0002925 | GO:0005515 | GO:0005524 | GO:0005737 | GO:0005829 | GO:0005856 | GO:0005886 | GO:0006952 | GO:0006965 | GO:0007254 | GO:0007584 | GO:0008180 | GO:0009595 | GO:0009986 | GO:0016045 | GO:0019899 | GO:0019901 | GO:003027…			266600 | 605956 | 607507 | 609464		1	1	0	1	0	0	1	E
228868_x_at	81620	CDT1	605525	1.05575	2.97e-10	9.894e-09	16	chromatin licensing and DNA replication factor 1		GO:0000076 | GO:0000082 | GO:0000083 | GO:0000278 | GO:0003677 | GO:0005515 | GO:0005634 | GO:0005654 | GO:0005829 | GO:0006260 | GO:0030174 | GO:0033262			613804		0	1	1	1	0	1	0	E
211796_s_at	51561	IL23A	605580	1.05406	0.000940235	0.0043825	12	interleukin 23, alpha subunit p19 | T cell receptor beta constant 1	04060 | 04630 | 05323	GO:0001916 | GO:0002230 | GO:0002827 | GO:0005125 | GO:0006954 | GO:0010535 | GO:0032693 | GO:0032725 | GO:0032729 | GO:0032733 | GO:0032735 | GO:0032740 | GO:0032760 | GO:0032816 | GO:0032819 | GO:0034105 | GO:0042098 | GO:0042102 | GO:0042104 | GO:0042346 | GO:0042510 | GO:0042517 | GO:0042520 | GO:0042523 | GO:0043382 | GO:0045087 | GO:0045519 | GO:0045672 | GO:0045944 | GO:0048771 | GO:005072…	28639	TRBC1	186930		0	0	0	0	0	0	0	D
222866_s_at	55640	FLVCR2	225790	1.05396	7.6e-11	3.049e-09	14	feline leukemia virus subgroup C cellular receptor family, member 2		GO:0005886 | GO:0015232 | GO:0015886 | GO:0016021 | GO:0020037 | GO:0055085			610865		0	1	1	1	0	0	0	E
214446_at	22936	ELL2	601874	1.05358	3.38896e-06	3.39573e-05	5	elongation factor, RNA polymerase II, 2		GO:0005634 | GO:0005737 | GO:0005813 | GO:0006355 | GO:0006368 | GO:0008023					0	0	1	1	0	0	0	E
204995_at	8851	CDK5R1	603460	1.05357	1.2e-11	6.46e-10	17	cyclin-dependent kinase 5, regulatory subunit 1 (p35)	5010	GO:0000079 | GO:0001764 | GO:0004672 | GO:0004693 | GO:0005509 | GO:0005515 | GO:0005634 | GO:0005737 | GO:0005829 | GO:0005886 | GO:0007158 | GO:0007213 | GO:0007411 | GO:0007413 | GO:0007420 | GO:0008283 | GO:0009790 | GO:0014069 | GO:0016020 | GO:0016301 | GO:0016533 | GO:0016534 | GO:0018105 | GO:0018107 | GO:0019901 | GO:0021549 | GO:0021722 | GO:0021766 | GO:0021819 | GO:0030182 | GO:003042…					0	1	1	0	0	1	0	E
213457_at	9258	MFHAS1	605352	1.0533	1.7e-11	8.28e-10	8	malignant fibrous histiocytoma amplified sequence 1		GO:0005515					0	1	0	0	0	1	1	NA
215044_s_at	10254	STAM2	606244	1.05281	1.3988e-08	2.7767e-07	2	signal transducing adaptor molecule (SH3 domain and ITAM motif) 2	04144 | 04630	GO:0005515 | GO:0005634 | GO:0005737 | GO:0005829 | GO:0006886 | GO:0007173 | GO:0016197 | GO:0031901 | GO:0042059 | GO:0043231 | GO:0061024					0	0	1	1	0	0	0	E
202626_s_at	4067	LYN	165120	1.05105	1e-12	8.5e-11	8	v-yes-1 Yamaguchi sarcoma viral related oncogene homolog	04062 | 04662 | 04664 | 04666 | 04730 | 05120	GO:0001782 | GO:0001817 | GO:0001932 | GO:0001933 | GO:0002431 | GO:0002513 | GO:0002553 | GO:0002576 | GO:0002762 | GO:0002768 | GO:0002774 | GO:0002902 | GO:0004713 | GO:0004715 | GO:0004716 | GO:0005161 | GO:0005178 | GO:0005515 | GO:0005524 | GO:0005634 | GO:0005737 | GO:0005758 | GO:0005794 | GO:0005829 | GO:0005886 | GO:0006468 | GO:0006974 | GO:0006991 | GO:0007165 | GO:0007169 | GO:000759…					0	0	0	0	0	0	0	D
204575_s_at	4327	MMP19	601807	1.05073	0	1e-12	12	matrix metallopeptidase 19		GO:0001525 | GO:0001541 | GO:0001542 | GO:0001554 | GO:0004222 | GO:0005509 | GO:0005576 | GO:0005578 | GO:0006508 | GO:0008270 | GO:0009725 | GO:0022617 | GO:0030154 | GO:0030198 | GO:0030574 | GO:0051591					0	0	1	1	0	0	0	D
209231_s_at	84516	DCTN5	612962	1.04828	1.0591e-06	1.23087e-05	16	dynactin 5 (p25)	4962	GO:0000777 | GO:0005813 | GO:0005829 | GO:0019886					0	0	1	1	0	0	0	E
235086_at	7057	THBS1	188060	1.04745	0.000128875	0.000804544	15	thrombospondin 1	04115 | 04145 | 04350 | 04510 | 04512 | 05144 | 05219	GO:0000187 | GO:0001666 | GO:0001786 | GO:0001937 | GO:0001948 | GO:0001953 | GO:0001968 | GO:0002040 | GO:0002544 | GO:0002576 | GO:0002581 | GO:0002605 | GO:0003151 | GO:0003197 | GO:0003417 | GO:0005178 | GO:0005509 | GO:0005515 | GO:0005576 | GO:0005577 | GO:0005615 | GO:0005783 | GO:0006955 | GO:0006986 | GO:0007050 | GO:0007155 | GO:0007596 | GO:0008201 | GO:0009612 | GO:0009749 | GO:000989…					0	0	1	0	0	0	0	D
210052_s_at	22974	TPX2	605917	1.0474	4.5e-11	1.915e-09	20	TPX2, microtubule-associated		GO:0000922 | GO:0005515 | GO:0005524 | GO:0005525 | GO:0005634 | GO:0005737 | GO:0005819 | GO:0005874 | GO:0006915 | GO:0007067 | GO:0008283 | GO:0015630 | GO:0019901 | GO:0032147 | GO:0060236					0	1	0	1	0	1	1	E
228033_at	144455	E2F7	612046	1.04621	0.000421571	0.0022158	12	E2F transcription factor 7		GO:0000122 | GO:0001047 | GO:0001890 | GO:0002040 | GO:0003700 | GO:0003714 | GO:0005515 | GO:0005634 | GO:0005667 | GO:0006351 | GO:0008285 | GO:0030330 | GO:0032466 | GO:0032877 | GO:0042802 | GO:0045944 | GO:0060707 | GO:0060718 | GO:0070365 | GO:0071930 | GO:2000134					0	0	0	1	0	1	0	E
239529_at	140947	C5orf20	609710	1.04515	1.1209e-08	2.2964e-07	5	chromosome 5 open reading frame 20 | TRAF-interacting protein with forkhead-associated domain, family member B		GO:0005634	497189	TIFAB	612663		0	0	0	0	0	0	0	D
228617_at	54739	XAF1	606717	1.04311	3.107e-09	7.5471e-08	17	XIAP associated factor 1		GO:0005634 | GO:0005739 | GO:0005829 | GO:0006915 | GO:0008270 | GO:0019221 | GO:0031333 | GO:0035456 | GO:0060337					0	1	1	1	0	1	0	D
214038_at	6355	CCL8	602283	1.04292	1.8637e-06	2.00769e-05	17	chemokine (C-C motif) ligand 8	04060 | 04062	GO:0004672 | GO:0005615 | GO:0006468 | GO:0006816 | GO:0006874 | GO:0006887 | GO:0006935 | GO:0006954 | GO:0006955 | GO:0007165 | GO:0007267 | GO:0008009 | GO:0008201 | GO:0009615 | GO:0016004 | GO:0043085 | GO:0060326					0	0	0	0	0	0	0	D
205205_at	5971	RELB	604758	1.04273	3.0523e-08	5.51395e-07	19	v-rel avian reticuloendotheliosis viral oncogene homolog B	04010 | 04380	GO:0003677 | GO:0003700 | GO:0003714 | GO:0005515 | GO:0005634 | GO:0005737 | GO:0005815 | GO:0005829 | GO:0006351 | GO:0010628 | GO:0019882 | GO:0043011 | GO:0045063					1	1	0	0	0	0	0	NA
230110_at	255231	MCOLN2	607399	1.04182	7.19868e-07	8.79274e-06	1	mucolipin 2		GO:0005886 | GO:0016021 | GO:0034220 | GO:0055085 | GO:0070588					0	0	1	0	0	0	0	D
213060_s_at	1117	CHI3L2	601526	1.0406	0.000327547	0.00179173	1	chitinase 3-like 2		GO:0005615 | GO:0005975 | GO:0006032 | GO:0008061					0	0	1	1	0	0	0	E
214467_at	8477	GPR65	604620	1.03812	1.5988e-08	3.11807e-07	14	G protein-coupled receptor 65		GO:0004930 | GO:0005886 | GO:0005887 | GO:0006915 | GO:0006955 | GO:0007186 | GO:0007275 | GO:0010447 | GO:0030819 | GO:0031532 | GO:0032862 | GO:0051496					0	0	0	1	0	0	0	D
203716_s_at	1803	DPP4	102720	1.03732	0.0106907	0.0335766	2	dipeptidyl-peptidase 4	4974	GO:0001666 | GO:0002020 | GO:0004177 | GO:0004252 | GO:0005102 | GO:0005515 | GO:0005765 | GO:0005886 | GO:0006508 | GO:0007155 | GO:0008236 | GO:0008239 | GO:0008284 | GO:0009986 | GO:0010716 | GO:0016021 | GO:0016324 | GO:0030027 | GO:0030139 | GO:0031258 | GO:0031295 | GO:0033632 | GO:0042110 | GO:0042802 | GO:0042803 | GO:0043542 | GO:0045121 | GO:0046581 | GO:0070062 | GO:0071438					1	0	0	0	0	1	1	D
210439_at	29851	ICOS	240500	1.03622	1.70112e-07	2.4716e-06	2	inducible T-cell co-stimulator	04514 | 04660 | 04672 | 05340	GO:0002517 | GO:0005576 | GO:0005886 | GO:0005887 | GO:0006955 | GO:0009897 | GO:0016337 | GO:0031295			604558 | 607594		0	0	0	1	0	0	0	D
226906_s_at	64333	ARHGAP9	610576	1.03612	1.271e-09	3.4877e-08	12	Rho GTPase activating protein 9		GO:0005096 | GO:0005547 | GO:0005829 | GO:0007264 | GO:0043547 | GO:0051056					0	0	1	0	0	0	1	D
201196_s_at	262	AMD1	180980	1.0347	1.24e-10	4.663e-09	6	adenosylmethionine decarboxylase 1	00270 | 00330 | 01100	GO:0004014 | GO:0005829 | GO:0006557 | GO:0006595 | GO:0006597 | GO:0008295 | GO:0034641 | GO:0044281					0	1	0	1	0	0	1	E
231711_at	55	ACPP	171790	1.03265	2.19998e-06	2.31437e-05	3	acid phosphatase, prostate	740	GO:0003993 | GO:0005515 | GO:0005615 | GO:0005622 | GO:0005765 | GO:0005771 | GO:0005886 | GO:0006144 | GO:0006772 | GO:0008253 | GO:0009117 | GO:0012506 | GO:0016021 | GO:0016311 | GO:0016791 | GO:0030141 | GO:0030175 | GO:0031985 | GO:0033265 | GO:0042131 | GO:0042802 | GO:0042803 | GO:0045177 | GO:0046085 | GO:0051930 | GO:0052642 | GO:0060168 | GO:0070062					0	1	0	0	0	0	1	E
217147_s_at	50852	TRAT1	604962	1.03169	0.000339705	0.00184531	3	T cell receptor associated transmembrane adaptor 1		GO:0001920 | GO:0005068 | GO:0005886 | GO:0005887 | GO:0006968 | GO:0007165 | GO:0007173 | GO:0008543 | GO:0038095 | GO:0042101 | GO:0045087 | GO:0048011 | GO:0048015 | GO:0050850 | GO:0050852 | GO:0050862 | GO:0051051					0	1	0	0	0	0	0	D
210072_at	6363	CCL19	602227	1.03002	3.90834e-07	5.18212e-06	9	chemokine (C-C motif) ligand 19	04060 | 04062	GO:0001768 | GO:0001771 | GO:0002407 | GO:0002408 | GO:0002606 | GO:0005576 | GO:0005615 | GO:0006874 | GO:0006954 | GO:0006955 | GO:0007154 | GO:0007257 | GO:0008009 | GO:0009615 | GO:0010560 | GO:0014070 | GO:0031295 | GO:0031732 | GO:0031735 | GO:0032320 | GO:0032735 | GO:0032760 | GO:0034695 | GO:0042102 | GO:0042346 | GO:0042379 | GO:0043089 | GO:0043123 | GO:0043552 | GO:0045627 | GO:004580…					0	0	0	0	0	1	0	D
205483_s_at	9636	ISG15	147571	1.02986	3.423e-09	8.2482e-08	1	ISG15 ubiquitin-like modifier	4622	GO:0005515 | GO:0005576 | GO:0005829 | GO:0016032 | GO:0019221 | GO:0019941 | GO:0031386 | GO:0031397 | GO:0032020 | GO:0032480 | GO:0032649 | GO:0034340 | GO:0042742 | GO:0045071 | GO:0045087 | GO:0045648 | GO:0051607 | GO:0060337					0	1	1	1	0	0	0	D
218073_s_at	55706	NDC1	610115	1.02858	1.25506e-07	1.90902e-06	1	NDC1 transmembrane nucleoporin	3013	GO:0005643 | GO:0015031 | GO:0017056 | GO:0031081 | GO:0031965 | GO:0051028 | GO:0051292					0	0	0	1	0	0	0	E
205212_s_at	9744	ACAP1	607763	1.02827	4.109e-09	9.7011e-08	17	ArfGAP with coiled-coil, ankyrin repeat and PH domains 1	4144	GO:0008060 | GO:0008270 | GO:0015031 | GO:0032312 | GO:0055038					0	1	0	1	0	0	0	D
201487_at	1075	CTSC	170650	1.02733	5.43e-10	1.675e-08	11	cathepsin C	4142	GO:0001913 | GO:0004252 | GO:0005515 | GO:0005764 | GO:0005783 | GO:0005794 | GO:0006508 | GO:0006955 | GO:0007568 | GO:0008234 | GO:0010033 | GO:0016505 | GO:0031404 | GO:0042802 | GO:0043621 | GO:0070062 | GO:2001235			245000 | 245010 | 602365		0	1	0	1	0	0	1	D
225291_at	87178	PNPT1	610316	1.02625	1.3545e-08	2.69933e-07	2	polyribonucleotide nucleotidyltransferase 1	00230 | 00240 | 03018	GO:0000175 | GO:0000957 | GO:0000958 | GO:0000962 | GO:0000964 | GO:0000965 | GO:0004654 | GO:0005515 | GO:0005737 | GO:0005739 | GO:0005758 | GO:0006401 | GO:0006402 | GO:0008266 | GO:0016020 | GO:0034046 | GO:0034599 | GO:0035198 | GO:0035458 | GO:0035927 | GO:0035928 | GO:0043457 | GO:0043631 | GO:0044822 | GO:0045025 | GO:0045926 | GO:0051260 | GO:0061014 | GO:0070207 | GO:0070584 | GO:007104…			614932 | 614934		0	0	0	1	0	0	0	NA
206157_at	5806	PTX3	602492	1.02613	0.000527492	0.00266809	3	pentraxin 3, long		GO:0001872 | GO:0001878 | GO:0005576 | GO:0006954 | GO:0008228 | GO:0045429 | GO:0050766					0	0	0	0	0	0	0	D
204118_at	962	CD48	109530	1.02524	0.00024604	0.00140303	1	CD48 molecule	4650	GO:0003823 | GO:0004872 | GO:0005515 | GO:0005886 | GO:0005887 | GO:0006952 | GO:0007165 | GO:0007596 | GO:0009897 | GO:0042110 | GO:0043234 | GO:0045121 | GO:0045576 | GO:0046658 | GO:0050900 | GO:0070062					0	0	0	0	0	0	1	D
221436_s_at	83461	CDCA3	607749	1.02521	3.7e-10	1.1883e-08	12	cell division cycle associated 3		GO:0003674 | GO:0005575 | GO:0005829 | GO:0007067 | GO:0008150 | GO:0016567					0	1	0	1	0	0	0	NA
1554408_a_at	7083	TK1	188300	1.02353	0	1e-12	17	thymidine kinase 1, soluble	00240 | 00983 | 01100	GO:0001889 | GO:0004797 | GO:0005524 | GO:0005829 | GO:0006139 | GO:0006206 | GO:0006260 | GO:0008270 | GO:0009157 | GO:0009165 | GO:0009636 | GO:0014856 | GO:0019206 | GO:0031667 | GO:0042802 | GO:0043097 | GO:0044281 | GO:0046104 | GO:0046688 | GO:0048565 | GO:0051289 | GO:0051414 | GO:0055086 | GO:0060138					0	1	1	1	0	1	0	E
227645_at	23533	PIK3R5	611317	1.02316	1.905e-09	4.9574e-08	17	phosphoinositide-3-kinase, regulatory subunit 5	04012 | 04062 | 04070 | 04150 | 04210 | 04370 | 04380 | 04510 | 04620 | 04630 | 04650 | 04660 | 04662 | 04664 | 04666 | 04670 | 04722 | 04810 | 04910 | 04914 | 04930 | 04960 | 04973 | 05100 | 05142 | 05145 | 05146 | 05160 | 05200 | 05210 | 05211 | 05212 | 05213 | 05214 | 05215 | 05218 | 05220 | 05221 | 05222 | 05223	GO:0005634 | GO:0005737 | GO:0005829 | GO:0005944 | GO:0006644 | GO:0006661 | GO:0007186 | GO:0007596 | GO:0008219 | GO:0014065 | GO:0016020 | GO:0030168 | GO:0031683 | GO:0043406 | GO:0044281 | GO:0046935 | GO:0051897			615217		0	0	1	0	0	0	1	D
230422_at	2359	FPR3	136539	1.02215	0.000270086	0.00152123	19	formyl peptide receptor 3	04080 | 05150	GO:0004982 | GO:0005886 | GO:0006928 | GO:0006935 | GO:0007165 | GO:0016021					0	0	0	0	0	0	0	D
202411_at	3429	IFI27	600009	1.02214	3.6e-11	1.572e-09	14	interferon, alpha-inducible protein 27		GO:0003674 | GO:0005739 | GO:0005741 | GO:0006919 | GO:0016021 | GO:0019221 | GO:0060337 | GO:0097190					0	1	0	1	0	0	1	D
206004_at	7053	TGM3	600238	1.02056	0.00140319	0.00615269	20	transglutaminase 3		GO:0003810 | GO:0003824 | GO:0005509 | GO:0005737 | GO:0006464 | GO:0016746 | GO:0018149 | GO:0030216 | GO:0031069 | GO:0031234 | GO:0031424 | GO:0043163 | GO:0051262 | GO:0070062					1	0	0	0	0	0	0	E
204146_at	10635	RAD51AP1	603070	1.01938	0.00258627	0.0102875	12	RAD51 associated protein 1		GO:0000724 | GO:0003690 | GO:0003697 | GO:0003723 | GO:0005515 | GO:0005634 | GO:0006281 | GO:0010569 | GO:0071479					0	1	0	1	0	0	0	E
203798_s_at	7447	VSNL1	600817	1.01882	8.33099e-06	7.40401e-05	2	visinin-like 1		GO:0005509					0	1	0	1	0	0	0	E
210163_at	6373	CXCL11	604852	1.01871	0.000334765	0.00182412	4	chemokine (C-X-C motif) ligand 11	04060 | 04062 | 04620	GO:0002690 | GO:0005515 | GO:0005576 | GO:0005615 | GO:0006935 | GO:0006954 | GO:0006955 | GO:0007165 | GO:0007267 | GO:0008009 | GO:0008201 | GO:0008284 | GO:0010818 | GO:0030816 | GO:0042127 | GO:0043950 | GO:0048248 | GO:0051281 | GO:0070098					1	1	0	0	0	0	0	NA
202924_s_at	5326	PLAGL2	604866	1.01853	1e-12	5.5e-11	20	pleiomorphic adenoma gene-like 2		GO:0001077 | GO:0003700 | GO:0005634 | GO:0006629 | GO:0009791 | GO:0034378 | GO:0043565 | GO:0046872 | GO:2001244					0	1	1	0	0	0	0	E
204126_s_at	8318	CDC45	603465	1.018	8.70265e-06	7.68297e-05	22	cell division cycle 45	4110	GO:0000076 | GO:0000082 | GO:0000083 | GO:0000278 | GO:0005515 | GO:0005634 | GO:0005654 | GO:0005737 | GO:0005813 | GO:0006260 | GO:0006270 | GO:0006271					0	1	1	1	0	0	0	NA
222062_at	9466	IL27RA	605350	1.0179	3.31116e-07	4.44907e-06	19	interleukin 27 receptor, alpha		GO:0002827 | GO:0002829 | GO:0004888 | GO:0005887 | GO:0006955 | GO:0007166 | GO:0032729 | GO:0045509 | GO:0048302 | GO:0050830					0	1	1	0	0	0	0	D
214219_x_at	11184	MAP4K1	601983	1.01588	7.12049e-07	8.73773e-06	19	mitogen-activated protein kinase kinase kinase kinase 1	4010	GO:0000185 | GO:0004672 | GO:0004674 | GO:0005083 | GO:0005515 | GO:0005524 | GO:0005737 | GO:0006468 | GO:0006950 | GO:0007257 | GO:0008349 | GO:0018105 | GO:0035556					0	1	0	0	0	0	0	D
213958_at	923	CD6	186720	1.0154	2.1798e-08	4.08125e-07	11	CD6 molecule	4514	GO:0005044 | GO:0005887 | GO:0007155					0	1	0	0	0	0	0	D
205590_at	10125	RASGRP1	603962	1.01366	2.3e-11	1.095e-09	15	RAS guanyl releasing protein 1 (calcium and DAG-regulated)	04010 | 04660	GO:0000139 | GO:0001816 | GO:0002437 | GO:0005085 | GO:0005509 | GO:0005789 | GO:0005829 | GO:0005886 | GO:0007165 | GO:0007265 | GO:0007596 | GO:0008289 | GO:0014066 | GO:0016020 | GO:0030154 | GO:0030168 | GO:0032252 | GO:0032862 | GO:0038095 | GO:0042629 | GO:0043303 | GO:0045087 | GO:0047496					0	0	0	0	0	1	1	NA
209879_at	6404	SELPLG	600738	1.01308	2.01e-10	7.105e-09	12	selectin P ligand	04514 | 05150	GO:0005102 | GO:0005515 | GO:0005886 | GO:0005887 | GO:0007155 | GO:0007596 | GO:0016020 | GO:0016021 | GO:0050900 | GO:0050901 | GO:0050902 | GO:0071354					0	1	0	0	0	0	1	D
215011_at	8420	SNHG3	603238	1.01284	5.5556e-08	9.35489e-07	1	small nucleolar RNA host gene 3 (non-protein coding) | small nucleolar RNA, H/ACA box 73A			6080	SNORA73A	180645		0	1	1	1	0	0	0	NA
226355_at	25886	POC1A	614783	1.01245	0	0	3	POC1 centriolar protein A		GO:0000922 | GO:0005515 | GO:0005813 | GO:0005814 | GO:0030030 | GO:0036064			614813		0	0	1	1	0	0	0	E
230380_at	83591	THAP2	612531	1.01231	1.08653e-07	1.68552e-06	12	THAP domain containing, apoptosis associated protein 2		GO:0003677 | GO:0005730 | GO:0046872					0	0	0	1	0	0	0	E
205569_at	27074	LAMP3	605883	1.01116	3.6953e-08	6.51919e-07	3	lysosomal-associated membrane protein 3	4142	GO:0002376 | GO:0005765 | GO:0008283 | GO:0016021 | GO:0097233					0	1	0	0	0	1	1	NA
222600_s_at	55236	UBA6	611361	1.01061	8.3396e-08	1.33092e-06	4	ubiquitin-like modifier activating enzyme 6	4120	GO:0005515 | GO:0005524 | GO:0005737 | GO:0006511 | GO:0016567 | GO:0016874 | GO:0019780					0	1	1	1	0	0	0	E
217192_s_at	639	PRDM1	603423	1.00983	2.02e-10	7.121e-09	6	PR domain containing 1, with ZNF domain		GO:0000122 | GO:0001893 | GO:0003700 | GO:0005515 | GO:0005634 | GO:0005737 | GO:0006351 | GO:0007281 | GO:0008168 | GO:0010628 | GO:0030889 | GO:0031665 | GO:0042462 | GO:0042826 | GO:0043565 | GO:0045165 | GO:0045579 | GO:0046872 | GO:0060707					0	0	1	0	0	0	1	E
1559263_s_at	340152	ZC3H12D	611106	1.00919	4.797e-09	1.10153e-07	6	zinc finger CCCH-type containing 12D		GO:0004519 | GO:0005634 | GO:0005737 | GO:0030308 | GO:0046872 | GO:2000134					0	0	0	0	0	0	1	D
235549_at	255488	RNF144B	NA	1.00886	4.978e-09	1.13575e-07	6	ring finger protein 144B		GO:0000151 | GO:0004842 | GO:0005515 | GO:0005737 | GO:0006915 | GO:0008270 | GO:0016021 | GO:0031966 | GO:0042787					0	0	1	0	0	0	0	E
222904_s_at	79838	TMC5	NA	1.00326	4.96007e-07	6.3956e-06	16	transmembrane channel-like 5		GO:0006811 | GO:0016021					0	0	1	0	0	0	0	E
223574_x_at	5522	PPP2R2C	605997	1.00168	4.023e-09	9.5082e-08	4	protein phosphatase 2, regulatory subunit B, gamma	03015 | 04530 | 05142 | 05160	GO:0000159 | GO:0005515 | GO:0007165 | GO:0008601 | GO:0050790					0	0	1	0	0	0	0	E
223484_at	84419	C15orf48	608409	1.00144	0.000323142	0.0017704	15	chromosome 15 open reading frame 48		GO:0005634 | GO:0005739					0	0	0	0	0	0	0	E
211562_s_at	25802	LMOD1	602715	-1.00039	2.63156e-06	2.71421e-05	1	leiomodin 1 (smooth muscle)		GO:0003779 | GO:0005523 | GO:0005829 | GO:0005856 | GO:0006936 | GO:0016020					0	1	0	0	0	1	0	D
214156_at	25924	MYRIP	611790	-1.00088	1.3068e-08	2.6263e-07	3	myosin VIIA and Rab interacting protein		GO:0000145 | GO:0001750 | GO:0003779 | GO:0005515 | GO:0006886 | GO:0008270 | GO:0015629 | GO:0017137 | GO:0030133 | GO:0031045 | GO:0032024 | GO:0042470 | GO:0045202 | GO:0048471 | GO:0051018					0	1	1	0	0	1	0	D
226248_s_at	57535	KIAA1324	611298	-1.00108	1.07567e-05	9.1997e-05	1	KIAA1324		GO:0003674 | GO:0005764 | GO:0005765 | GO:0005770 | GO:0005794 | GO:0005802 | GO:0005887 | GO:0009267 | GO:0016236 | GO:0031902 | GO:0044090 | GO:0044822 | GO:0070062 | GO:2000786 | GO:2001240					0	1	0	1	0	0	0	NA
228806_at	6097	RORC	602943	-1.00327	2.61e-10	8.868e-09	1	RAR-related orphan receptor C	4710	GO:0003700 | GO:0003707 | GO:0004879 | GO:0005515 | GO:0005634 | GO:0005654 | GO:0006367 | GO:0006468 | GO:0008142 | GO:0008270 | GO:0010467 | GO:0010906 | GO:0030522 | GO:0032922 | GO:0033077 | GO:0036315 | GO:0042753 | GO:0043565 | GO:0045598 | GO:0048535 | GO:0048537 | GO:0060612 | GO:0070244 | GO:0072539 | GO:0098531					0	0	0	1	0	1	0	E
239805_at	9058	SLC13A2	604148	-1.00369	2.41038e-05	0.000186479	17	solute carrier family 13 (sodium-dependent dicarboxylate transporter), member 2		GO:0005886 | GO:0005887 | GO:0006810 | GO:0006835 | GO:0015361 | GO:0016020 | GO:0055085 | GO:0070062					0	0	0	0	0	0	0	NA
220751_s_at	10826	FAXDC2	NA	-1.00464	9e-12	4.95e-10	5	fatty acid hydroxylase domain containing 2	00100 | 01100	GO:0005506 | GO:0006633 | GO:0016021 | GO:0016491					0	1	0	0	0	0	0	D
228608_at	259232	NALCN	611549	-1.00691	9.828e-09	2.04136e-07	13	sodium leak channel, non-selective		GO:0005244 | GO:0005272 | GO:0005515 | GO:0005886 | GO:0016021 | GO:0034220 | GO:0035725 | GO:0055085			615419		0	0	1	0	0	0	0	D
232523_at	84466	MEGF10	612453	-1.0083	8.74625e-07	1.03822e-05	5	multiple EGF-like-domains 10		GO:0001891 | GO:0014719 | GO:0014816 | GO:0014841 | GO:0016021 | GO:0016323 | GO:0034109 | GO:0042995 | GO:0043654 | GO:0048641 | GO:0051147 | GO:0055001			614399		0	0	0	0	0	0	0	NA
206941_x_at	9723	SEMA3E	214800	-1.00894	0.000653811	0.00320793	7	sema domain, immunoglobulin domain (Ig), short basic domain, secreted, (semaphorin) 3E	4360	GO:0001569 | GO:0001953 | GO:0002040 | GO:0004872 | GO:0005515 | GO:0005576 | GO:0005615 | GO:0007411 | GO:0008360 | GO:0016020 | GO:0016525 | GO:0050808 | GO:0071526 | GO:2000249			608166		0	0	1	1	0	0	0	NA
213900_at	9413	FAM189A2	607710	-1.00983	1.5e-10	5.501e-09	9	family with sequence similarity 189, member A2		GO:0003674 | GO:0005575 | GO:0008150 | GO:0016021					0	1	0	1	0	0	0	NA
244655_at	100507311	LOC100507311	NA	-1.01216	4.22047e-06	4.0965e-05		uncharacterized LOC100507311							0	0	0	1	0	0	0	D
205073_at	1573	CYP2J2	601258	-1.01298	7.37779e-07	8.9751e-06	1	cytochrome P450, family 2, subfamily J, polypeptide 2	00590 | 00591 | 01100	GO:0005506 | GO:0005789 | GO:0006690 | GO:0006805 | GO:0008016 | GO:0008392 | GO:0008404 | GO:0008405 | GO:0019369 | GO:0019373 | GO:0020037 | GO:0043651 | GO:0044281 | GO:0070330 | GO:0071614					0	1	0	0	0	0	0	E
230578_at	57573	ZNF471	NA	-1.01484	1.39445e-05	0.000115467	19	zinc finger protein 471		GO:0003677 | GO:0003700 | GO:0005634 | GO:0006351 | GO:0006355 | GO:0046872					0	0	0	0	0	0	0	NA
1555363_s_at	284440	LINC00663	NA	-1.01748	5.89638e-05	0.000409714	19	long intergenic non-protein coding RNA 663							0	0	0	0	0	0	0	NA
213611_at	362	AQP5	600231	-1.01886	8.3113e-08	1.32843e-06	12	aquaporin 5	4970	GO:0005515 | GO:0005783 | GO:0005886 | GO:0005887 | GO:0005902 | GO:0006833 | GO:0007588 | GO:0009925 | GO:0015250 | GO:0015670 | GO:0016324 | GO:0030157 | GO:0042476 | GO:0046541 | GO:0048593 | GO:0055085 | GO:0070062			600442		0	0	0	0	0	0	0	NA
238441_at	5563	PRKAA2	600497	-1.01994	5.0981e-08	8.65358e-07	1	protein kinase, AMP-activated, alpha 2 catalytic subunit	04140 | 04150 | 04910 | 04920 | 05410	GO:0003682 | GO:0004672 | GO:0004674 | GO:0004679 | GO:0005515 | GO:0005524 | GO:0005654 | GO:0005829 | GO:0006112 | GO:0006351 | GO:0006355 | GO:0006468 | GO:0006633 | GO:0006695 | GO:0006853 | GO:0006914 | GO:0006950 | GO:0007050 | GO:0007165 | GO:0008286 | GO:0008610 | GO:0010508 | GO:0016055 | GO:0031669 | GO:0032007 | GO:0035174 | GO:0042149 | GO:0042304 | GO:0042593 | GO:0042752 | GO:004306…					0	0	1	0	0	1	0	D
1560698_a_at	283392	TRHDE-AS1	NA	-1.02277	0.00325037	0.012509	12	TRHDE antisense RNA 1							0	0	0	0	0	0	0	NA
212444_at	9052	GPRC5A	604138	-1.02283	3.7313e-08	6.56619e-07	12	G protein-coupled receptor, class C, group 5, member A		GO:0004930 | GO:0005886 | GO:0005887 | GO:0007165 | GO:0030659 | GO:0043231 | GO:0070062					0	1	0	0	0	0	0	NA
211657_at	4680	CEACAM6	163980	-1.02424	7.478e-09	1.61535e-07	19	carcinoembryonic antigen-related cell adhesion molecule 6 (non-specific cross reacting antigen)		GO:0005515 | GO:0005886 | GO:0005887 | GO:0007165 | GO:0007267 | GO:0031225					0	1	1	1	0	0	0	D
201148_s_at	7078	TIMP3	136900	-1.0244	0.000310602	0.00171172	22	TIMP metallopeptidase inhibitor 3		GO:0005515 | GO:0005604 | GO:0007601 | GO:0008191 | GO:0010951 | GO:0031012 | GO:0046872 | GO:0051045 | GO:0071310			188826		0	1	1	1	0	1	0	D
226403_at	147798	TMC4	NA	-1.02598	1.0638e-08	2.19654e-07	19	transmembrane channel-like 4		GO:0006811 | GO:0016021					0	0	0	0	0	0	0	NA
212218_s_at	2194	FASN	600212	-1.02787	0.0002683	0.00151238	17	fatty acid synthase	00061 | 01100 | 04910	GO:0004312 | GO:0004313 | GO:0004314 | GO:0004315 | GO:0004316 | GO:0004317 | GO:0004319 | GO:0004320 | GO:0005515 | GO:0005737 | GO:0005739 | GO:0005794 | GO:0005829 | GO:0005886 | GO:0006084 | GO:0006112 | GO:0006631 | GO:0006633 | GO:0006766 | GO:0006767 | GO:0008144 | GO:0008270 | GO:0015939 | GO:0016295 | GO:0016296 | GO:0019432 | GO:0031325 | GO:0035338 | GO:0042470 | GO:0042587 | GO:004280…					0	0	0	0	0	1	0	E
1560507_at	158833	AWAT1	NA	-1.02991	0.00309352	0.0119863	X	acyl-CoA wax alcohol acyltransferase 1		GO:0005789 | GO:0006629 | GO:0016021 | GO:0047196					0	0	0	0	0	0	0	NA
228400_at	57619	SHROOM3	604570	-1.03202	1.71076e-06	1.86872e-05	4	shroom family member 3		GO:0000902 | GO:0001843 | GO:0002066 | GO:0003779 | GO:0005737 | GO:0005856 | GO:0005874 | GO:0005912 | GO:0007389 | GO:0008360 | GO:0016324 | GO:0030036 | GO:0043296 | GO:0043482 | GO:0045176					0	0	1	1	0	1	0	E
227196_at	85415	RHPN2	NA	-1.03351	3e-11	1.356e-09	19	rhophilin, Rho GTPase binding protein 2		GO:0005634 | GO:0005737 | GO:0007165 | GO:0043231 | GO:0048471					0	0	0	0	0	0	0	NA
203071_at	7869	SEMA3B	601281	-1.03379	1.79971e-05	0.000144484	3	sema domain, immunoglobulin domain (Ig), short basic domain, secreted, (semaphorin) 3B	4360	GO:0004872 | GO:0005576 | GO:0005783 | GO:0007267 | GO:0007411 | GO:0016020					0	1	0	0	0	0	0	D
226192_at	367	AR	176807	-1.03387	1e-12	4.8e-11	X	androgen receptor	04114 | 05200 | 05215	GO:0000790 | GO:0001085 | GO:0001701 | GO:0003073 | GO:0003677 | GO:0003682 | GO:0003700 | GO:0004879 | GO:0004882 | GO:0005102 | GO:0005497 | GO:0005515 | GO:0005634 | GO:0005654 | GO:0005737 | GO:0005886 | GO:0006351 | GO:0006367 | GO:0006810 | GO:0007165 | GO:0007267 | GO:0007283 | GO:0007548 | GO:0008013 | GO:0008134 | GO:0008219 | GO:0008270 | GO:0008283 | GO:0008284 | GO:0008584 | GO:001046…			300068 | 300633 | 312300 | 313200 | 313700		0	1	1	1	0	0	0	NA
214243_s_at	253190	SERHL2	607979	-1.03418	2.36814e-06	2.47399e-05	22	serine hydrolase-like 2 | serine hydrolase-like		GO:0003674 | GO:0005575 | GO:0005739 | GO:0005777 | GO:0008150 | GO:0016023 | GO:0016787 | GO:0048471	94009	SERHL			0	1	0	1	0	0	0	NA
214053_at	2066	ERBB4	600543	-1.03772	5.54226e-07	7.02783e-06	2	v-erb-b2 avian erythroblastic leukemia viral oncogene homolog 4	04012 | 04020 | 04144	GO:0001755 | GO:0001934 | GO:0004713 | GO:0004714 | GO:0004716 | GO:0005154 | GO:0005515 | GO:0005524 | GO:0005576 | GO:0005634 | GO:0005654 | GO:0005739 | GO:0005759 | GO:0005829 | GO:0005886 | GO:0006351 | GO:0007165 | GO:0007169 | GO:0007173 | GO:0007399 | GO:0007507 | GO:0007595 | GO:0008283 | GO:0008284 | GO:0008285 | GO:0008543 | GO:0009880 | GO:0016021 | GO:0016323 | GO:0016477 | GO:001810…			615515		0	0	1	0	0	0	0	NA
203896_s_at	5332	PLCB4	600810	-1.03883	1.5e-11	7.83e-10	20	phospholipase C, beta 4	00562 | 01100 | 04020 | 04062 | 04070 | 04270 | 04310 | 04540 | 04720 | 04730 | 04912 | 04916 | 04970 | 04971 | 04972 | 05010 | 05016 | 05142 | 05143 | 05146	GO:0004435 | GO:0004629 | GO:0004871 | GO:0005509 | GO:0005634 | GO:0005790 | GO:0005829 | GO:0007602 | GO:0014069 | GO:0016042 | GO:0030425 | GO:0035556 | GO:0043647 | GO:0044281			614669		0	1	1	0	0	1	0	D
220858_at	8470	SORBS2	NA	-1.03955	1.8661e-07	2.68907e-06	4	sorbin and SH3 domain containing 2		GO:0005200 | GO:0005515 | GO:0005634 | GO:0005886 | GO:0007015 | GO:0007155 | GO:0008093 | GO:0008150 | GO:0008307 | GO:0015629 | GO:0016477 | GO:0019904 | GO:0030018 | GO:0044822 | GO:0046872 | GO:0048471					0	0	1	1	0	0	0	D
231195_at	346689	KLRG2	NA	-1.0401	4.883e-09	1.11648e-07	7	killer cell lectin-like receptor subfamily G, member 2		GO:0016021 | GO:0030246					0	0	0	1	0	0	0	E
223727_at	30819	KCNIP2	604661	-1.04359	1.60061e-06	1.76302e-05	10	Kv channel interacting protein 2		GO:0005250 | GO:0005509 | GO:0005513 | GO:0005515 | GO:0005737 | GO:0006813 | GO:0006936 | GO:0007165 | GO:0007268 | GO:0008016 | GO:0008076 | GO:0015459 | GO:0042802 | GO:0044325 | GO:0045163 | GO:0046923 | GO:0047485 | GO:0071435 | GO:0071805 | GO:0086009 | GO:2001257					0	0	0	1	0	0	0	NA
205117_at	2246	FGF1	131220	-1.04598	5.9e-11	2.448e-09	5	fibroblast growth factor 1 (acidic)	04010 | 04810 | 05200 | 05218	GO:0001525 | GO:0001759 | GO:0001934 | GO:0005104 | GO:0005515 | GO:0005576 | GO:0005578 | GO:0005615 | GO:0005634 | GO:0005829 | GO:0005938 | GO:0007165 | GO:0007173 | GO:0007275 | GO:0008083 | GO:0008201 | GO:0008284 | GO:0008286 | GO:0008543 | GO:0009653 | GO:0030324 | GO:0030335 | GO:0030544 | GO:0034605 | GO:0038095 | GO:0044548 | GO:0045087 | GO:0045542 | GO:0045766 | GO:0045944 | GO:004801…					0	0	1	0	0	0	0	NA
1552519_at	130399	ACVR1C	608981	-1.04844	0.000517092	0.0026243	2	activin A receptor, type IC	4350	GO:0002021 | GO:0005024 | GO:0005524 | GO:0005886 | GO:0006468 | GO:0009749 | GO:0016361 | GO:0019838 | GO:0019915 | GO:0030154 | GO:0030262 | GO:0032868 | GO:0038092 | GO:0038100 | GO:0043280 | GO:0046676 | GO:0046872 | GO:0048179 | GO:1901164 | GO:1901383					0	0	0	0	0	1	0	NA
219115_s_at	53832	IL20RA	605620	-1.04897	1.0891e-08	2.23793e-07	6	interleukin 20 receptor, alpha	04060 | 04630	GO:0016021 | GO:0019221 | GO:0042015 | GO:0045124 | GO:2001244					0	1	0	0	0	0	0	E
204964_s_at	8082	SSPN	601599	-1.0492	3.67625e-05	0.000270989	12	sarcospan		GO:0005887 | GO:0006936 | GO:0007155 | GO:0016010 | GO:0030054 | GO:0030133 | GO:0042383 | GO:0045211					0	1	1	1	0	1	0	D
1554242_a_at	1690	COCH	601369	-1.04922	0.000349789	0.00188938	14	cochlin		GO:0005515 | GO:0005578 | GO:0007605 | GO:0008360			603196		0	1	0	0	0	0	0	E
209343_at	80303	EFHD1	611617	-1.04922	0	1e-12	2	EF-hand domain family, member D1		GO:0005509 | GO:0005743 | GO:0031175					0	1	1	0	0	1	0	D
1553613_s_at	2296	FOXC1	601090	-1.0514	0.000781496	0.00372833	6	forkhead box C1		GO:0000122 | GO:0001501 | GO:0001503 | GO:0001541 | GO:0001654 | GO:0001657 | GO:0001701 | GO:0001756 | GO:0001822 | GO:0001945 | GO:0001974 | GO:0003677 | GO:0003690 | GO:0003700 | GO:0003705 | GO:0005515 | GO:0005634 | GO:0005667 | GO:0005720 | GO:0005737 | GO:0006355 | GO:0006366 | GO:0007219 | GO:0007389 | GO:0007420 | GO:0007507 | GO:0008134 | GO:0008301 | GO:0008354 | GO:0009790 | GO:000988…			601631 | 602482		0	0	0	0	0	1	0	D
241745_at	100507557	RP11-545I5.3	NA	-1.05155	0	5e-12	6	uncharacterized LOC100507557							0	0	1	0	0	0	0	NA
229053_at	51760	SYT17	NA	-1.05416	2.5e-11	1.162e-09	16	synaptotagmin XVII		GO:0005215 | GO:0005802 | GO:0006887 | GO:0008021 | GO:0016020					0	1	0	1	0	0	0	E
220048_at	10913	EDAR	129490	-1.05541	4.41118e-07	5.77259e-06	2	ectodysplasin A receptor	4060	GO:0001942 | GO:0004872 | GO:0004888 | GO:0005515 | GO:0005886 | GO:0006915 | GO:0008544 | GO:0016021 | GO:0030154 | GO:0042346 | GO:0042475 | GO:0043473 | GO:0045177 | GO:0060662			224900 | 604095 | 612630		0	0	0	1	0	0	0	NA
206509_at	5304	PIP	176720	-1.05686	5.48244e-07	6.9585e-06	7	prolactin-induced protein		GO:0001580 | GO:0001895 | GO:0001948 | GO:0003779 | GO:0004190 | GO:0005615 | GO:0006508 | GO:0010628 | GO:0016324 | GO:0019864 | GO:0046983 | GO:0070062 | GO:0070233					0	0	1	0	0	0	0	NA
237120_at	374454	KRT77	611158	-1.05869	0	0	12	keratin 77		GO:0003674 | GO:0005198 | GO:0005575 | GO:0008150 | GO:0045095					0	0	1	1	0	1	0	E
204793_at	9737	GPRASP1	300417	-1.05929	0	2.6e-11	X	G protein-coupled receptor associated sorting protein 1		GO:0005515 | GO:0005737 | GO:0008333 | GO:1990172					0	1	0	1	0	1	0	D
206873_at	765	CA6	114780	-1.0597	4.7238e-08	8.08338e-07	1	carbonic anhydrase VI	910	GO:0001580 | GO:0004089 | GO:0005576 | GO:0005615 | GO:0005737 | GO:0006730 | GO:0008270 | GO:0015701 | GO:0044281 | GO:0070062					0	0	1	0	0	0	0	E
212701_at	83660	TLN2	607349	-1.06006	2.8e-11	1.279e-09	15	talin 2	4510	GO:0001726 | GO:0003779 | GO:0005158 | GO:0005198 | GO:0005200 | GO:0005515 | GO:0005737 | GO:0005886 | GO:0005911 | GO:0005916 | GO:0005925 | GO:0007016 | GO:0007043 | GO:0007155 | GO:0015629 | GO:0045202					0	1	1	1	0	0	0	D
213925_at	375057	C1orf95	NA	-1.06486	1e-11	5.42e-10	1	chromosome 1 open reading frame 95		GO:0016021					0	1	0	1	0	1	0	D
238983_at	79730	NSUN7	NA	-1.06556	4.42e-10	1.3977e-08	4	NOP2/Sun domain family, member 7		GO:0003723 | GO:0008168					0	0	0	0	0	0	0	E
1553062_at	116255	MOGAT1	610268	-1.0665	2.85604e-05	0.000216664	2	monoacylglycerol O-acyltransferase 1		GO:0003846 | GO:0004144 | GO:0005789 | GO:0006071 | GO:0006651 | GO:0016021 | GO:0019432					0	0	0	0	0	0	0	NA
226974_at	23327	NEDD4L	606384	-1.06673	1.391e-09	3.7688e-08	18	neural precursor cell expressed, developmentally down-regulated 4-like, E3 ubiquitin protein ligase	04120 | 04144 | 04960	GO:0000122 | GO:0003085 | GO:0003254 | GO:0004842 | GO:0005515 | GO:0005622 | GO:0005634 | GO:0005654 | GO:0005737 | GO:0005829 | GO:0005886 | GO:0006351 | GO:0006367 | GO:0006513 | GO:0006814 | GO:0006883 | GO:0007179 | GO:0007588 | GO:0009651 | GO:0010038 | GO:0010467 | GO:0010765 | GO:0015459 | GO:0016032 | GO:0016567 | GO:0017080 | GO:0019058 | GO:0019870 | GO:0019871 | GO:0030104 | GO:003051…					0	0	0	1	0	1	0	E
237748_at	284402	SCGB2B2	615063	-1.06681	0.000215975	0.00125536	19	secretoglobin, family 2B, member 2		GO:0005576					0	0	0	0	0	0	0	NA
203929_s_at	4137	MAPT	157140	-1.07099	1.23e-10	4.635e-09	17_ctg5_hap1	microtubule-associated protein tau	04010 | 05010	GO:0000226 | GO:0001764 | GO:0005200 | GO:0005515 | GO:0005829 | GO:0005874 | GO:0005875 | GO:0005886 | GO:0006915 | GO:0006921 | GO:0007628 | GO:0008017 | GO:0008088 | GO:0010506 | GO:0017124 | GO:0019899 | GO:0019901 | GO:0030424 | GO:0030426 | GO:0031113 | GO:0031116 | GO:0032387 | GO:0034185 | GO:0034399 | GO:0045298 | GO:0045773 | GO:0047497 | GO:0048675 | GO:0048699 | GO:0060632 | GO:0071813			168600 | 172700 | 260540 | 600274 | 601104	17	0	1	1	1	0	0	0	E
205473_at	525	ATP6V1B1	192132	-1.07189	2.449e-09	6.1707e-08	2	ATPase, H+ transporting, lysosomal 56/58kDa, V1 subunit B1	00190 | 01100 | 04145 | 04966 | 05110 | 05120 | 05323	GO:0001503 | GO:0005524 | GO:0005737 | GO:0005829 | GO:0005902 | GO:0006879 | GO:0006885 | GO:0007588 | GO:0007605 | GO:0008286 | GO:0012505 | GO:0015078 | GO:0015991 | GO:0015992 | GO:0016323 | GO:0016324 | GO:0016328 | GO:0016471 | GO:0016820 | GO:0032403 | GO:0033180 | GO:0033572 | GO:0042472 | GO:0045851 | GO:0046034 | GO:0051701 | GO:0055074 | GO:0055085 | GO:0070062 | GO:0090382			267300		0	0	0	0	0	0	0	NA
214596_at	1131	CHRM3	100100	-1.07298	2.84898e-06	2.91422e-05	1	cholinergic receptor, muscarinic 3	04020 | 04080 | 04810 | 04970 | 04971 | 04972	GO:0003056 | GO:0004435 | GO:0004872 | GO:0005515 | GO:0005886 | GO:0005887 | GO:0006112 | GO:0006464 | GO:0006939 | GO:0007165 | GO:0007186 | GO:0007399 | GO:0008144 | GO:0008283 | GO:0016323 | GO:0016907 | GO:0030054 | GO:0030425 | GO:0032279 | GO:0042166 | GO:0043679 | GO:0044281 | GO:0045211 | GO:0045987 | GO:0046541 | GO:0050796			118494		0	0	1	1	0	0	0	D
205428_s_at	794	CALB2	114051	-1.07454	1.11638e-05	9.50542e-05	16	calbindin 2		GO:0005509 | GO:0005634 | GO:0005737 | GO:0005921 | GO:0051480					0	1	1	0	0	1	0	NA
214767_s_at	126393	HSPB6	610695	-1.07717	7.30835e-07	8.9009e-06	19	heat shock protein, alpha-crystallin-related, B6		GO:0005212 | GO:0005515 | GO:0005634 | GO:0005737 | GO:0006937 | GO:0006950 | GO:0042803					0	0	1	0	0	1	0	NA
201650_at	3880	KRT19	148020	-1.0772	3.8224e-08	6.70972e-07	17	keratin 19		GO:0005200 | GO:0005515 | GO:0005882 | GO:0008307 | GO:0016010 | GO:0016032 | GO:0030018 | GO:0032403 | GO:0042383 | GO:0043034 | GO:0043627 | GO:0045214 | GO:0060706 | GO:0070062 | GO:0071944					0	0	0	0	0	0	0	NA
207317_s_at	845	CASQ2	114251	-1.07725	4.58916e-07	5.97953e-06	1	calsequestrin 2 (cardiac muscle)		GO:0002027 | GO:0005509 | GO:0005513 | GO:0005515 | GO:0005622 | GO:0005737 | GO:0005891 | GO:0006941 | GO:0010649 | GO:0010880 | GO:0010881 | GO:0014701 | GO:0016529 | GO:0030018 | GO:0033017 | GO:0033018 | GO:0034220 | GO:0034704 | GO:0042803 | GO:0043267 | GO:0051208 | GO:0051258 | GO:0055085 | GO:0060048 | GO:0060306 | GO:0060315 | GO:0071313 | GO:0086029 | GO:1901017			604772 | 611938		0	1	1	0	0	1	0	D
201539_s_at	2273	FHL1	300163	-1.07777	1.6913e-08	3.27713e-07	X	four and a half LIM domains 1		GO:0003254 | GO:0003674 | GO:0005515 | GO:0005634 | GO:0005737 | GO:0005829 | GO:0005886 | GO:0007517 | GO:0008270 | GO:0009887 | GO:0010972 | GO:0030154 | GO:0030308 | GO:0043268 | GO:0044325 | GO:1901016 | GO:2000134			300695 | 300696 | 300717 | 300718		0	1	1	0	0	1	0	D
213486_at	26958	COPG2	604355	-1.0796	1.31155e-07	1.97783e-06	7	coatomer protein complex, subunit gamma 2 | COPG2 imprinted transcript 1 (non-protein coding)		GO:0005198 | GO:0005829 | GO:0006886 | GO:0006890 | GO:0006891 | GO:0030126	53844	COPG2IT1	610581		0	1	1	0	0	0	0	E
213317_at	53405	CLIC5	607293	-1.08386	1.1e-11	5.71e-10	6	chloride intracellular channel 5		GO:0002024 | GO:0005247 | GO:0005515 | GO:0005794 | GO:0005815 | GO:0005938 | GO:0006810 | GO:0006821 | GO:0007565 | GO:0007605 | GO:0008104 | GO:0015629 | GO:0032420 | GO:0034707 | GO:0050885 | GO:0060088 | GO:0070062					0	0	1	0	0	1	0	D
228943_at	4135	MAP6	601783	-1.08758	7.73e-10	2.2713e-08	11	microtubule-associated protein 6		GO:0000226 | GO:0005516 | GO:0005794 | GO:0005874 | GO:0008017 | GO:0048471					0	0	0	1	0	0	0	D
244677_at	5187	PER1	602260	-1.08853	5.61785e-06	5.26614e-05	17	period circadian clock 1	4710	GO:0000122 | GO:0000978 | GO:0000989 | GO:0004871 | GO:0005634 | GO:0005737 | GO:0006351 | GO:0007623 | GO:0009416 | GO:0009649 | GO:0032922 | GO:0045892 | GO:0070888					0	0	1	1	0	0	0	NA
236081_at	6622	SNCA	127750	-1.09055	1.854e-09	4.8543e-08	4	synuclein, alpha (non A4 component of amyloid precursor)	05010 | 05012	GO:0000287 | GO:0001774 | GO:0001921 | GO:0001933 | GO:0001956 | GO:0005507 | GO:0005509 | GO:0005515 | GO:0005543 | GO:0005576 | GO:0005634 | GO:0005640 | GO:0005737 | GO:0005739 | GO:0005791 | GO:0005794 | GO:0005829 | GO:0005840 | GO:0005886 | GO:0005938 | GO:0006631 | GO:0006638 | GO:0006644 | GO:0006919 | GO:0007006 | GO:0007568 | GO:0008017 | GO:0008021 | GO:0008198 | GO:0008270 | GO:000834…			163890 | 168601 | 605543		0	1	1	0	0	1	0	NA
231941_s_at	200958	MUC20	610360	-1.09072	0.00322854	0.0124386	3	mucin 20, cell surface associated		GO:0000187 | GO:0005576 | GO:0005796 | GO:0009925 | GO:0016266 | GO:0016324 | GO:0031528 | GO:0043687 | GO:0044267 | GO:0048012 | GO:0051260					0	0	0	1	0	1	0	D
208510_s_at	5468	PPARG	125853	-1.09196	0.0111654	0.0348208	3	peroxisome proliferator-activated receptor gamma	03320 | 04380 | 05016 | 05200 | 05216	GO:0000122 | GO:0001012 | GO:0001890 | GO:0002674 | GO:0003677 | GO:0003682 | GO:0003700 | GO:0003707 | GO:0004879 | GO:0004955 | GO:0005515 | GO:0005634 | GO:0005654 | GO:0005829 | GO:0006367 | GO:0006629 | GO:0006919 | GO:0007165 | GO:0007186 | GO:0007507 | GO:0007584 | GO:0008144 | GO:0008217 | GO:0008270 | GO:0009409 | GO:0010467 | GO:0010745 | GO:0010871 | GO:0010887 | GO:0010891 | GO:001590…			601487 | 601665 | 604367 | 609338		1	1	1	0	0	1	0	D
232478_at	100379345	MIR181A2HG	NA	-1.09201	2.212e-09	5.6313e-08	9	MIR181A2 host gene (non-protein coding)							0	0	1	0	0	0	0	E
228501_at	117248	GALNT15	615131	-1.09262	0.00158594	0.00682202	3	UDP-N-acetyl-alpha-D-galactosamine:polypeptide N-acetylgalactosaminyltransferase 15	00512 | 01100	GO:0000139 | GO:0004653 | GO:0016021 | GO:0016266 | GO:0030133 | GO:0043687 | GO:0044267 | GO:0046872					0	0	1	0	0	0	0	D
220959_s_at	29989	OBP2B	604606	-1.0931	0.000117613	0.00074326	9	odorant binding protein 2B | odorant binding protein 2A		GO:0005549 | GO:0005575 | GO:0005576 | GO:0006810 | GO:0007608 | GO:0007635 | GO:0007606 | GO:0050896	29991	OBP2A	164320		0	0	0	1	0	0	0	NA
225354_s_at	83699	SH3BGRL2	NA	-1.09656	0	8e-12	6	SH3 domain binding glutamate-rich protein like 2		GO:0005634 | GO:0017124					0	0	1	0	0	1	0	D
235496_at	646962	HRCT1	NA	-1.10029	2.6e-09	6.4874e-08	9	histidine rich carboxyl terminus 1		GO:0016021					0	0	1	0	0	0	0	D
219195_at	10891	PPARGC1A	604517	-1.10165	0	1.9e-11	4	peroxisome proliferator-activated receptor gamma, coactivator 1 alpha	04910 | 04920 | 05016	GO:0000166 | GO:0001104 | GO:0001659 | GO:0001678 | GO:0003677 | GO:0003713 | GO:0003723 | GO:0005515 | GO:0005634 | GO:0005654 | GO:0005665 | GO:0005829 | GO:0006012 | GO:0006094 | GO:0006355 | GO:0006367 | GO:0006397 | GO:0006461 | GO:0007005 | GO:0007586 | GO:0008134 | GO:0008209 | GO:0008380 | GO:0009409 | GO:0010822 | GO:0010941 | GO:0014850 | GO:0016605 | GO:0016922 | GO:0019395 | GO:002290…					0	0	1	0	0	1	0	NA
209789_at	10391	CORO2B	605002	-1.10372	0	0	15	coronin, actin binding protein, 2B		GO:0003779 | GO:0005737 | GO:0015629 | GO:0016020 | GO:0030036 | GO:0051015					0	1	1	1	0	0	0	D
220635_at	170680	PSORS1C2	613526	-1.10399	0.00293217	0.0114447	6	psoriasis susceptibility 1 candidate 2		GO:0003674 | GO:0005575 | GO:0005576 | GO:0008150				6_cox_hap2 | 6_dbb_hap3 | 6_mann_hap4 | 6_mcf_hap5 | 6_qbl_hap6	0	1	0	0	0	0	0	E
215695_s_at	8908	GYG2	300198	-1.10564	4.6864e-08	8.0324e-07	X	glycogenin 2		GO:0005829 | GO:0005975 | GO:0005978 | GO:0005980 | GO:0006006 | GO:0008466 | GO:0044281					0	1	1	0	0	1	0	NA
204867_at	2644	GCHFR	602437	-1.10578	0	3.6e-11	15	GTP cyclohydrolase I feedback regulator		GO:0004857 | GO:0005515 | GO:0005634 | GO:0005737 | GO:0005829 | GO:0006809 | GO:0009890 | GO:0016597 | GO:0030425 | GO:0030742 | GO:0031965 | GO:0042133 | GO:0042470 | GO:0043105 | GO:0043234 | GO:0044281 | GO:0044549 | GO:0046209 | GO:0050999 | GO:0051291					0	0	1	0	0	0	0	NA
215945_s_at	23321	TRIM2	614141	-1.10662	0	0	4	tripartite motif containing 2		GO:0004842 | GO:0005515 | GO:0005737 | GO:0008270 | GO:0043523			615490		0	0	0	1	0	0	0	D
205364_at	8309	ACOX2	601641	-1.10902	1.05421e-05	9.0529e-05	3	acyl-CoA oxidase 2, branched chain	00120 | 01100 | 03320 | 04146	GO:0003995 | GO:0003997 | GO:0005102 | GO:0005777 | GO:0005782 | GO:0006699 | GO:0008206 | GO:0016402 | GO:0033540 | GO:0033791 | GO:0044255 | GO:0044281 | GO:0050660					0	1	0	0	0	0	0	D
1555740_a_at	56246	MRAP	607398	-1.11213	5.7063e-06	5.33482e-05	21	melanocortin 2 receptor accessory protein		GO:0005783 | GO:0005789 | GO:0005886 | GO:0016021 | GO:0030819 | GO:0031780 | GO:0031781 | GO:0031782 | GO:0031783 | GO:0034394 | GO:0050873 | GO:0070996			609196		0	0	1	0	0	1	0	NA
232636_at	139065	SLITRK4	300562	-1.11448	0.000724341	0.00349121	X	SLIT and NTRK-like family, member 4		GO:0007409 | GO:0016021					0	0	1	1	0	0	0	D
239523_at	286753	TUSC5	612211	-1.11452	1.13972e-05	9.66901e-05	17	tumor suppressor candidate 5		GO:0009607 | GO:0016021					0	0	0	0	0	1	0	NA
229116_at	22866	CNKSR2	300724	-1.11504	0.00011766	0.000743335	X	connector enhancer of kinase suppressor of Ras 2		GO:0005794 | GO:0005886 | GO:0009966 | GO:0042802 | GO:0043005 | GO:0043025 | GO:0045211 | GO:0070062					0	0	1	0	0	1	0	D
204984_at	2239	GPC4	300168	-1.11774	4e-12	2.44e-10	X	glypican 4		GO:0001523 | GO:0005578 | GO:0005615 | GO:0005796 | GO:0005886 | GO:0005887 | GO:0005975 | GO:0006024 | GO:0006027 | GO:0007603 | GO:0008283 | GO:0009653 | GO:0009897 | GO:0030203 | GO:0030204 | GO:0031225 | GO:0043202 | GO:0043395 | GO:0044281 | GO:0070062			312870		0	0	1	1	0	1	0	D
205776_at	2330	FMO5	603957	-1.11875	4.7e-11	1.997e-09	1	flavin containing monooxygenase 5	982	GO:0004499 | GO:0005789 | GO:0008150 | GO:0016021 | GO:0050660 | GO:0050661					0	0	1	1	0	0	0	E
228504_at	6332	SCN7A	182392	-1.12141	1.52262e-05	0.000124563	2	sodium channel, voltage-gated, type VII, alpha subunit		GO:0001518 | GO:0005248 | GO:0006814 | GO:0006936 | GO:0055078 | GO:0097386					0	0	1	0	0	0	0	D
209613_s_at	125	ADH1B	103720	-1.12207	0.000886428	0.00415836	4	alcohol dehydrogenase 1B (class I), beta polypeptide	00010 | 00071 | 00350 | 00830 | 00980 | 00982 | 01100	GO:0004024 | GO:0005829 | GO:0006069 | GO:0006805 | GO:0008270 | GO:0044281			103780		0	1	1	0	0	1	0	D
226847_at	10468	FST	136470	-1.12535	2.8e-11	1.29e-09	5	follistatin	4350	GO:0000122 | GO:0002244 | GO:0004871 | GO:0005515 | GO:0005576 | GO:0005634 | GO:0005737 | GO:0007276 | GO:0007389 | GO:0008585 | GO:0030509 | GO:0031069 | GO:0032926 | GO:0042475 | GO:0043395 | GO:0043616 | GO:0045596 | GO:0048185 | GO:0051798					0	1	1	0	0	1	0	D
1558421_a_at	400258	C14orf180	NA	-1.12604	0.00162074	0.006942	14	chromosome 14 open reading frame 180		GO:0005886 | GO:0016021					0	0	0	0	0	1	0	NA
1552509_a_at	146894	CD300LG	610520	-1.1272	1.5918e-08	3.11037e-07	17	CD300 molecule-like family member g		GO:0002376 | GO:0016021 | GO:0016323 | GO:0016324 | GO:0032585					0	0	1	0	0	1	0	D
1552365_at	85477	SCIN	613416	-1.1283	0	7e-12	7	scinderin	04666 | 04810	GO:0001786 | GO:0003779 | GO:0005509 | GO:0005545 | GO:0005546 | GO:0005737 | GO:0005856 | GO:0005938 | GO:0008285 | GO:0017156 | GO:0032330 | GO:0043065 | GO:0043234 | GO:0045010 | GO:0045654 | GO:0051014 | GO:0051015 | GO:0051047 | GO:0051693 | GO:0070062					0	0	0	1	0	1	0	E
239001_at	4257	MGST1	138330	-1.13048	0	1e-12	12	microsomal glutathione S-transferase 1	00480 | 00980 | 00982	GO:0004364 | GO:0004602 | GO:0005515 | GO:0005634 | GO:0005739 | GO:0005741 | GO:0005743 | GO:0005778 | GO:0005783 | GO:0005789 | GO:0006749 | GO:0006805 | GO:0010243 | GO:0016021 | GO:0032496 | GO:0033327 | GO:0042493 | GO:0042803 | GO:0043295 | GO:0044281 | GO:0045177 | GO:0055114 | GO:0070207 | GO:0071449 | GO:1901687					0	0	1	0	0	1	0	D
209504_s_at	58473	PLEKHB1	607651	-1.13197	0.000684288	0.00333167	11	pleckstrin homology domain containing, family B (evectins) member 1		GO:0004871 | GO:0005737 | GO:0007275 | GO:0007602 | GO:0008022 | GO:0016021 | GO:0042803 | GO:0045595					0	1	1	0	0	0	0	NA
211531_x_at	5542	PRB1	180989	-1.13216	0.00279466	0.0109899	12	proline-rich protein BstNI subfamily 1	4970	GO:0003674 | GO:0005576 | GO:0008150					0	1	0	1	0	0	0	NA
229866_at	202374	STK32A	NA	-1.13349	1.3367e-08	2.6787e-07	5	serine/threonine kinase 32A		GO:0004674 | GO:0005524 | GO:0046872					0	0	1	1	0	0	0	NA
243681_at	22941	SHANK2	603290	-1.13404	4.63722e-06	4.44776e-05	11	SH3 and multiple ankyrin repeat domains 2		GO:0001750 | GO:0001917 | GO:0005515 | GO:0005575 | GO:0005737 | GO:0005883 | GO:0005886 | GO:0007416 | GO:0007612 | GO:0008328 | GO:0014069 | GO:0016324 | GO:0017124 | GO:0030054 | GO:0030160 | GO:0030426 | GO:0030534 | GO:0031526 | GO:0035176 | GO:0035255 | GO:0043005 | GO:0043025 | GO:0043197 | GO:0045211 | GO:0060170 | GO:0060291 | GO:0060292 | GO:0071625			613436		0	0	1	1	0	1	0	NA
207016_s_at	8854	ALDH1A2	603687	-1.14168	1.425e-09	3.843e-08	15	aldehyde dehydrogenase 1 family, member A2	00830 | 01100	GO:0001568 | GO:0001758 | GO:0001822 | GO:0001889 | GO:0001936 | GO:0003007 | GO:0004028 | GO:0005737 | GO:0005829 | GO:0006776 | GO:0007494 | GO:0008284 | GO:0008285 | GO:0009855 | GO:0009952 | GO:0009954 | GO:0010628 | GO:0014032 | GO:0016331 | GO:0016918 | GO:0021915 | GO:0021983 | GO:0030182 | GO:0030324 | GO:0030902 | GO:0031016 | GO:0031076 | GO:0032355 | GO:0033189 | GO:0034097 | GO:003511…					0	1	1	0	0	1	0	D
209616_s_at	1066	CES1	114835	-1.1423	2.4197e-08	4.49443e-07	16	carboxylesterase 1 | liver carboxylesterase 1-like	00983 | 01100	GO:0005788 | GO:0008152 | GO:0009636 | GO:0030855 | GO:0047374 | GO:0052689	100653057	LOC100653057			0	1	1	1	0	1	0	D
220197_at	50617	ATP6V0A4	602722	-1.14267	4.77e-10	1.4966e-08	7	ATPase, H+ transporting, lysosomal V0 subunit a4	00190 | 01100 | 04142 | 04145 | 04966 | 05110 | 05120 | 05323	GO:0000220 | GO:0001503 | GO:0005515 | GO:0005765 | GO:0005768 | GO:0005886 | GO:0006879 | GO:0006885 | GO:0007588 | GO:0007605 | GO:0008286 | GO:0010008 | GO:0015078 | GO:0015991 | GO:0015992 | GO:0016021 | GO:0016324 | GO:0016471 | GO:0030670 | GO:0031526 | GO:0033572 | GO:0045177 | GO:0051117 | GO:0051701 | GO:0055085 | GO:0070062 | GO:0090382			605239		0	1	1	0	0	0	0	NA
205295_at	1160	CKMT2	123295	-1.14492	0	6e-12	5	creatine kinase, mitochondrial 2 (sarcomeric)	00330 | 01100	GO:0004111 | GO:0005524 | GO:0005739 | GO:0005743 | GO:0006600 | GO:0006936 | GO:0034641 | GO:0044281					0	0	1	1	0	0	0	NA
203673_at	7038	TG	188450	-1.14505	3.637e-09	8.7132e-08	8	thyroglobulin	5320	GO:0005179 | GO:0005576 | GO:0005615 | GO:0006590 | GO:0007165 | GO:0015705 | GO:0030878 | GO:0031641 | GO:0042446			274700 | 608175		0	0	1	1	0	0	0	D
226064_s_at	84649	DGAT2	606983	-1.14876	0.00010048	0.000650988	11	diacylglycerol O-acyltransferase 2	00561 | 01100 | 04975	GO:0003846 | GO:0004144 | GO:0005739 | GO:0005783 | GO:0005789 | GO:0005811 | GO:0006071 | GO:0006644 | GO:0016021 | GO:0019432 | GO:0019915 | GO:0030176 | GO:0034383 | GO:0035336 | GO:0035356 | GO:0036155 | GO:0042632 | GO:0042803 | GO:0044255 | GO:0044281 | GO:0046339 | GO:0046474 | GO:0048471 | GO:0050252 | GO:0055089 | GO:0060613 | GO:0071400 | GO:0097006					0	0	0	1	0	1	0	E
209292_at	3400	ID4	600581	-1.15139	0	1e-12	6	inhibitor of DNA binding 4, dominant negative helix-loop-helix protein	4350	GO:0000082 | GO:0000122 | GO:0001085 | GO:0003714 | GO:0005515 | GO:0005634 | GO:0005737 | GO:0006357 | GO:0007405 | GO:0008284 | GO:0021766 | GO:0021895 | GO:0022010 | GO:0034613 | GO:0045444 | GO:0045599 | GO:0045665 | GO:0045669 | GO:0045892 | GO:0045944 | GO:0046983 | GO:0048712 | GO:0048715					0	1	1	1	0	0	0	NA
223623_at	84417	C2orf40	611752	-1.15156	0.000951758	0.00442843	2	chromosome 2 open reading frame 40		GO:0005615 | GO:0008054 | GO:0030133 | GO:0070314 | GO:0090398					0	0	1	0	0	1	0	D
229254_at	148808	MFSD4	NA	-1.15231	2e-12	1.19e-10	1	major facilitator superfamily domain containing 4		GO:0016021 | GO:0055085					0	0	1	1	0	1	0	D
206799_at	10647	SCGB1D2	615061	-1.15532	8e-12	4.35e-10	11	secretoglobin, family 1D, member 2		GO:0005615					0	0	1	0	0	1	0	D
206068_s_at	33	ACADL	609576	-1.15717	1.37e-10	5.086e-09	2	acyl-CoA dehydrogenase, long chain	00071 | 01100 | 03320	GO:0000062 | GO:0001659 | GO:0003995 | GO:0004466 | GO:0005737 | GO:0005739 | GO:0005759 | GO:0006635 | GO:0016401 | GO:0019254 | GO:0031966 | GO:0033539 | GO:0042413 | GO:0042758 | GO:0044242 | GO:0044255 | GO:0044281 | GO:0045717 | GO:0046322 | GO:0050660 | GO:0051289 | GO:0055114 | GO:0090181					0	1	0	0	0	1	0	E
205752_s_at	2949	GSTM5	138385	-1.15877	1.7831e-08	3.41748e-07	1	glutathione S-transferase mu 5	00480 | 00980 | 00982	GO:0004364 | GO:0005829 | GO:0006749 | GO:0006805 | GO:0044281 | GO:1901687					0	1	1	1	0	0	0	D
227657_at	57484	RNF150	NA	-1.16399	5e-12	2.89e-10	4	ring finger protein 150		GO:0008270 | GO:0016021					0	0	1	1	0	1	0	D
219263_at	79589	RNF128	300439	-1.16572	5e-12	2.68e-10	X	ring finger protein 128, E3 ubiquitin protein ligase		GO:0004842 | GO:0005770 | GO:0005783 | GO:0005794 | GO:0005856 | GO:0008270 | GO:0016021 | GO:0042036 | GO:0048471					0	1	1	0	0	1	0	E
203549_s_at	4023	LPL	144250	-1.16624	4.08923e-06	3.98011e-05	8	lipoprotein lipase	00561 | 03320 | 05010	GO:0001523 | GO:0004465 | GO:0004620 | GO:0004806 | GO:0005102 | GO:0005515 | GO:0005576 | GO:0005615 | GO:0005886 | GO:0006633 | GO:0006641 | GO:0006644 | GO:0007603 | GO:0008201 | GO:0009409 | GO:0009986 | GO:0010744 | GO:0010886 | GO:0010890 | GO:0017129 | GO:0019432 | GO:0019433 | GO:0031012 | GO:0031225 | GO:0034185 | GO:0034361 | GO:0034371 | GO:0034372 | GO:0042157 | GO:0042493 | GO:004262…			238600 | 609708		0	1	1	0	0	1	0	D
220276_at	79785	RERGL	NA	-1.16892	8.69562e-06	7.67998e-05	12	RERG/RAS-like		GO:0005525 | GO:0006184 | GO:0007264 | GO:0016020					0	1	1	0	0	0	0	D
203295_s_at	477	ATP1A2	104290	-1.17043	1.511e-09	4.0431e-08	1	ATPase, Na+/K+ transporting, alpha 2 polypeptide	04260 | 04960 | 04964 | 04970 | 04971 | 04972 | 04973 | 04974 | 04976	GO:0001504 | GO:0002026 | GO:0002087 | GO:0005391 | GO:0005524 | GO:0005737 | GO:0005768 | GO:0005886 | GO:0005890 | GO:0005901 | GO:0006754 | GO:0006813 | GO:0006814 | GO:0006940 | GO:0006942 | GO:0008217 | GO:0008344 | GO:0008542 | GO:0015991 | GO:0019229 | GO:0030315 | GO:0034220 | GO:0035094 | GO:0035725 | GO:0040011 | GO:0043197 | GO:0045202 | GO:0045822 | GO:0045988 | GO:0046872 | GO:005148…			182340 | 602481		0	1	1	1	0	1	0	D
230085_at	5165	PDK3	300906	-1.17168	0.0001809	0.00107824	X	pyruvate dehydrogenase kinase, isozyme 3		GO:0004672 | GO:0004674 | GO:0004740 | GO:0005515 | GO:0005524 | GO:0005739 | GO:0005759 | GO:0006006 | GO:0006090 | GO:0010510 | GO:0010906 | GO:0018105 | GO:0035357 | GO:0044237 | GO:0044281 | GO:0071333 | GO:0071398 | GO:0097411 | GO:2000377					0	0	0	1	0	0	0	NA
220675_s_at	80339	PNPLA3	609567	-1.17964	0.00045774	0.00237394	22	patatin-like phospholipase domain containing 3	00561 | 01100	GO:0004623 | GO:0004806 | GO:0005789 | GO:0006644 | GO:0016020 | GO:0016021 | GO:0019432 | GO:0019433 | GO:0036155 | GO:0044281 | GO:0046474 | GO:0051264 | GO:0051265					0	1	0	0	0	0	0	E
237974_at	145447	ABHD12B	NA	-1.18379	0.000215967	0.00125536	14	abhydrolase domain containing 12B | microRNA 4454		GO:0047372	100616234	MIR4454		5	0	0	0	0	0	0	0	E
225424_at	57678	GPAM	602395	-1.18558	0.00321201	0.0123862	10	glycerol-3-phosphate acyltransferase, mitochondrial	00561 | 00564 | 01100	GO:0004366 | GO:0005741 | GO:0005743 | GO:0005886 | GO:0006631 | GO:0006637 | GO:0006644 | GO:0006654 | GO:0009749 | GO:0016021 | GO:0016024 | GO:0019432 | GO:0040018 | GO:0042104 | GO:0044255 | GO:0044281 | GO:0046474 | GO:0050707 | GO:0051607 | GO:0055089 | GO:0055091 | GO:0070236 | GO:0070970					0	0	1	0	0	1	0	NA
218546_at	79762	C1orf115	NA	-1.18673	1e-12	4.5e-11	1	chromosome 1 open reading frame 115		GO:0016021					0	0	1	1	0	1	0	D
235278_at	140733	MACROD2	611567	-1.19125	2e-12	1.46e-10	20	MACRO domain containing 2		GO:0005634 | GO:0006974 | GO:0007420 | GO:0016798 | GO:0019213 | GO:0042278 | GO:0051725					0	0	1	1	0	1	0	E
203697_at	2487	FRZB	165720	-1.19267	0	1e-12	2	frizzled-related protein		GO:0001501 | GO:0001944 | GO:0005615 | GO:0005737 | GO:0007420 | GO:0008285 | GO:0008406 | GO:0010721 | GO:0014033 | GO:0016020 | GO:0016055 | GO:0017147 | GO:0030165 | GO:0030178 | GO:0030308 | GO:0042813 | GO:0043065 | GO:0045600 | GO:0060029 | GO:0060056 | GO:0060429 | GO:0061037 | GO:0061053 | GO:0070367 | GO:0090090 | GO:0090103			605083		0	1	1	1	0	1	0	D
214087_s_at	4604	MYBPC1	160794	-1.19661	1.2888e-08	2.59999e-07	12	myosin binding protein C, slow type		GO:0003779 | GO:0005515 | GO:0005829 | GO:0007155 | GO:0008307 | GO:0030016 | GO:0030049 | GO:0031432 | GO:0032982			614335 | 614915		0	0	1	0	0	0	0	NA
219429_at	79152	FA2H	611026	-1.19982	6.484e-08	1.0696e-06	16	fatty acid 2-hydroxylase		GO:0001949 | GO:0005506 | GO:0005789 | GO:0006633 | GO:0006665 | GO:0008219 | GO:0016021 | GO:0020037 | GO:0030258 | GO:0032286 | GO:0032287 | GO:0042127 | GO:0042634 | GO:0080132			612319		0	0	0	0	0	0	0	NA
204919_at	11272	PRR4	605359	-1.20682	1.64575e-06	1.80518e-05	12	proline rich 4 (lacrimal) | PRH1-PRR4 readthrough		GO:0001895 | GO:0005615 | GO:0007601	100533464	PRH1-PRR4			0	1	0	1	0	0	0	NA
219768_at	79679	VTCN1	608162	-1.21074	2.934e-09	7.192e-08	1	V-set domain containing T cell activation inhibitor 1		GO:0001562 | GO:0002376 | GO:0005102 | GO:0009897 | GO:0016021 | GO:0050868 | GO:0072602 | GO:0072643					0	0	1	0	0	0	0	NA
232027_at	23345	SYNE1	608441	-1.21459	0	3.9e-11	6	spectrin repeat containing, nuclear envelope 1		GO:0003779 | GO:0005515 | GO:0005521 | GO:0005634 | GO:0005635 | GO:0005640 | GO:0005737 | GO:0005794 | GO:0005856 | GO:0006997 | GO:0007030 | GO:0008219 | GO:0016021 | GO:0030017 | GO:0031965 | GO:0034993 | GO:0040023 | GO:0042692 | GO:0042803 | GO:0044822 | GO:0045211 | GO:0051015 | GO:0090286 | GO:0090292			610743 | 612998		0	1	1	1	0	0	0	D
229985_at	153579	BTNL9	NA	-1.2264	1.96e-09	5.0752e-08	5	butyrophilin-like 9		GO:0016021					0	0	0	0	0	1	0	D
237515_at	148534	TMEM56	NA	-1.22748	0.00221293	0.00902728	1	transmembrane protein 56		GO:0003674 | GO:0005575 | GO:0008150 | GO:0016021					0	0	1	0	0	1	0	NA
233111_at	100302522	PTCSC1	NA	-1.23054	3.361e-09	8.1098e-08		papillary thyroid carcinoma susceptibility candidate 1 (non-protein coding)							0	0	1	1	0	0	0	D
217059_at	4589	MUC7	158375	-1.23294	0.000228804	0.00131686	4	mucin 7, secreted	4970	GO:0005515 | GO:0005796 | GO:0016266 | GO:0043687 | GO:0044267 | GO:0070062			600807		0	1	0	0	0	0	0	NA
207981_s_at	2104	ESRRG	602969	-1.23517	1.8e-11	9.02e-10	1	estrogen-related receptor gamma		GO:0003707 | GO:0003708 | GO:0005496 | GO:0005515 | GO:0005654 | GO:0006355 | GO:0006367 | GO:0008270 | GO:0010467 | GO:0043565 | GO:0045893 | GO:0050682					0	0	1	1	0	1	0	NA
1568760_at	4629	MYH11	132900	-1.24356	3.59e-10	1.1581e-08	16	myosin, heavy chain 11, smooth muscle	04270 | 04530 | 05416	GO:0001725 | GO:0003774 | GO:0005515 | GO:0005516 | GO:0005524 | GO:0005829 | GO:0005859 | GO:0006936 | GO:0006939 | GO:0007411 | GO:0008307 | GO:0030241 | GO:0030485 | GO:0032982 | GO:0042470 | GO:0048251 | GO:0048739 | GO:0051015			160745		0	1	1	1	0	0	0	D
1554195_a_at	389336	C5orf46	NA	-1.24888	9.54e-10	2.7253e-08	5	chromosome 5 open reading frame 46		GO:0003674 | GO:0005575 | GO:0008150 | GO:0070062					0	0	1	1	0	1	0	E
231856_at	57221	KIAA1244	NA	-1.26991	0	0	6	KIAA1244		GO:0005086 | GO:0005802 | GO:0010923 | GO:0016021 | GO:0016192 | GO:0032012 | GO:0043087					0	0	1	1	0	1	0	D
219319_at	64344	HIF3A	609976	-1.27254	6e-12	3.21e-10	19	hypoxia inducible factor 3, alpha subunit		GO:0003677 | GO:0003700 | GO:0003713 | GO:0003714 | GO:0004871 | GO:0005654 | GO:0005829 | GO:0006357 | GO:0006366 | GO:0046983 | GO:0061418 | GO:0071456					0	0	1	1	0	0	0	D
207302_at	6445	SGCG	253700	-1.27415	1.42396e-05	0.000117633	13	sarcoglycan, gamma (35kDa dystrophin-associated glycoprotein)	05410 | 05412 | 05414 | 05416	GO:0005515 | GO:0005737 | GO:0005856 | GO:0005886 | GO:0007517 | GO:0016012 | GO:0016021 | GO:0042383			608896		0	1	1	1	0	0	0	D
219127_at	79170	PRR15L	NA	-1.27611	3.59011e-07	4.77811e-06	17	proline rich 15-like							0	1	0	1	0	1	0	NA
223828_s_at	85329	LGALS12	606096	-1.28628	2.99335e-06	3.04124e-05	11	lectin, galactoside-binding, soluble, 12		GO:0005634 | GO:0030395 | GO:0097193					0	0	0	0	0	1	0	NA
220615_s_at	55711	FAR2	NA	-1.28759	0.00161428	0.00691993	12	fatty acyl CoA reductase 2	4146	GO:0005777 | GO:0005778 | GO:0005782 | GO:0005789 | GO:0008611 | GO:0016021 | GO:0035336 | GO:0044255 | GO:0044281 | GO:0050062 | GO:0080019					0	1	0	0	0	0	0	D
202982_s_at	10965	ACOT2	609972	-1.28914	7.19694e-06	6.52584e-05	14	acyl-CoA thioesterase 2 | acyl-CoA thioesterase 1	1040	GO:0000038 | GO:0001676 | GO:0005102 | GO:0005739 | GO:0006637 | GO:0016290 | GO:0047617 | GO:0005829	641371	ACOT1	614313		0	1	1	0	0	0	0	D
208331_at	9083	BPY2	400013	-1.29182	0.000269276	0.00151707	Y	basic charge, Y-linked, 2							0	0	0	0	0	0	0	NA
225165_at	84152	PPP1R1B	604399	-1.29214	0	1.8e-11	17	protein phosphatase 1, regulatory (inhibitor) subunit 1B		GO:0001975 | GO:0004860 | GO:0004864 | GO:0005634 | GO:0005829 | GO:0006351 | GO:0006469 | GO:0007165 | GO:0007621 | GO:0008542 | GO:0008599 | GO:0031748 | GO:0031749 | GO:0031750 | GO:0031751 | GO:0031752 | GO:0035556 | GO:0043025 | GO:0043086 | GO:0050790					0	0	1	0	0	0	0	NA
205043_at	1080	CFTR	167800	-1.29386	2.02307e-06	2.1478e-05	7	cystic fibrosis transmembrane conductance regulator (ATP-binding cassette sub-family C, member 7)	02010 | 04971 | 04972 | 04976 | 05110	GO:0005224 | GO:0005254 | GO:0005260 | GO:0005515 | GO:0005524 | GO:0005769 | GO:0005886 | GO:0005902 | GO:0006695 | GO:0006810 | GO:0006833 | GO:0007585 | GO:0009986 | GO:0015106 | GO:0015108 | GO:0015705 | GO:0016323 | GO:0016324 | GO:0019869 | GO:0019899 | GO:0030165 | GO:0030301 | GO:0030321 | GO:0030324 | GO:0030659 | GO:0031205 | GO:0031901 | GO:0032870 | GO:0034097 | GO:0034707 | GO:004231…			211400 | 219700 | 277180 | 602421		0	0	1	1	0	1	0	D
205208_at	10840	ALDH1L1	600249	-1.29803	4e-12	2.25e-10	3	aldehyde dehydrogenase 1 family, member L1	670	GO:0003824 | GO:0005739 | GO:0006730 | GO:0008168 | GO:0009058 | GO:0009258 | GO:0016155 | GO:0016620 | GO:0016742 | GO:0070062					0	0	1	1	0	1	0	NA
208962_s_at	3992	FADS1	606148	-1.29954	0.00319742	0.0123413	11	fatty acid desaturase 1 | microRNA 1908	1040	GO:0000248 | GO:0005506 | GO:0005634 | GO:0005739 | GO:0005789 | GO:0006355 | GO:0006636 | GO:0007267 | GO:0007568 | GO:0008654 | GO:0009267 | GO:0009744 | GO:0014070 | GO:0016020 | GO:0016021 | GO:0016491 | GO:0019369 | GO:0020037 | GO:0032868 | GO:0033189 | GO:0033559 | GO:0036109 | GO:0043231 | GO:0043651 | GO:0044255 | GO:0044281 | GO:0045595 | GO:0046456	100302263	MIR1908			0	1	0	0	0	0	0	D
235708_at	152831	KLB	611135	-1.30071	2.76515e-07	3.80267e-06	4	klotho beta		GO:0004553 | GO:0005515 | GO:0005886 | GO:0005975 | GO:0007173 | GO:0008284 | GO:0008286 | GO:0008543 | GO:0016021 | GO:0017134 | GO:0038095 | GO:0045087 | GO:0048011 | GO:0048015 | GO:0090080					0	0	1	0	0	1	0	E
219704_at	51087	YBX2	611447	-1.30371	8.41185e-07	1.00418e-05	17	Y box binding protein 2		GO:0003677 | GO:0003682 | GO:0003730 | GO:0005634 | GO:0005737 | GO:0005844 | GO:0006355 | GO:0006366 | GO:0007283 | GO:0007286 | GO:0008289 | GO:0009386 | GO:0017148 | GO:0043021 | GO:0045182 | GO:0048255 | GO:0048599 | GO:0051100					0	0	1	1	0	0	0	NA
207430_s_at	4477	MSMB	157145	-1.30661	1.623e-05	0.000132058	10	microseminoprotein, beta-		GO:0003674 | GO:0005615 | GO:0005634 | GO:0008150			611928		0	1	0	0	0	0	0	E
1556364_at	100507098	ADAMTS9-AS2	NA	-1.30965	1.86e-10	6.69e-09	3	ADAMTS9 antisense RNA 2							0	0	1	1	0	0	0	D
218865_at	64757	2014-03-01	614126	-1.31014	0	4e-12	1	mitochondrial amidoxime reducing component 1		GO:0005739 | GO:0005741 | GO:0005743 | GO:0008940 | GO:0016021 | GO:0030151 | GO:0030170 | GO:0042126 | GO:0043546 | GO:0051410 | GO:0055114					0	1	1	0	0	0	0	NA
213880_at	8549	LGR5	606667	-1.31186	0.000156826	0.000954174	12	leucine-rich repeat containing G protein-coupled receptor 5		GO:0004888 | GO:0005515 | GO:0005794 | GO:0005887 | GO:0007186 | GO:0032588 | GO:0048839 | GO:0090263					0	1	1	0	0	0	0	D
243585_at	344905	ATP13A5	NA	-1.31323	1.17e-10	4.424e-09	3	ATPase type 13A5		GO:0005524 | GO:0016021 | GO:0019829 | GO:0046872					0	0	1	1	0	0	0	E
205259_at	4306	NR3C2	177735	-1.31872	0	0	4	nuclear receptor subfamily 3, group C, member 2	4960	GO:0003700 | GO:0003707 | GO:0005496 | GO:0005515 | GO:0005654 | GO:0005789 | GO:0006367 | GO:0007165 | GO:0008270 | GO:0010467 | GO:0043235 | GO:0043565			600983 | 605115		0	1	1	1	0	1	0	D
230573_at	10110	SGK2	607589	-1.32034	0.00065385	0.00320793	20	serum/glucocorticoid regulated kinase 2		GO:0001558 | GO:0004674 | GO:0005524 | GO:0005575 | GO:0005634 | GO:0005829 | GO:0006468 | GO:0006979 | GO:0015459 | GO:0017080 | GO:0032411 | GO:0034220 | GO:0035556 | GO:0042127 | GO:0055085					0	1	0	0	0	0	0	NA
229245_at	22874	PLEKHA6	607771	-1.32296	4e-12	2.28e-10	1	pleckstrin homology domain containing, family A member 6							0	0	1	1	0	1	0	NA
206955_at	364	AQP7	602974	-1.32644	2.1163e-08	3.9835e-07	9	aquaporin 7 | putative aquaporin-7-like protein 3-like	3320	GO:0005737 | GO:0005886 | GO:0005887 | GO:0005911 | GO:0006091 | GO:0006833 | GO:0007283 | GO:0007588 | GO:0015250 | GO:0015254 | GO:0015265 | GO:0015793 | GO:0030529 | GO:0031526 | GO:0042493 | GO:0055085 | GO:0070295	100509620	LOC100509620	614411		0	0	1	0	0	1	0	NA
213695_at	5446	PON3	602720	-1.35032	8.648e-09	1.83611e-07	7	paraoxonase 3	1100	GO:0004063 | GO:0004064 | GO:0005615 | GO:0009605 | GO:0010124 | GO:0018733 | GO:0019439 | GO:0042803 | GO:0043231 | GO:0046226 | GO:0046395 | GO:0046872 | GO:0047856 | GO:0070062					0	1	0	0	0	0	0	E
213920_at	23316	CUX2	610648	-1.35554	0.000980329	0.00453728	12	cut-like homeobox 2		GO:0003700 | GO:0005634 | GO:0006351 | GO:0043565 | GO:0045892 | GO:0070062 | GO:0071310					0	0	0	0	0	0	0	NA
235129_at	5502	PPP1R1A	613246	-1.35724	5.861e-09	1.29767e-07	12	protein phosphatase 1, regulatory (inhibitor) subunit 1A	4720	GO:0004865 | GO:0005515 | GO:0005615 | GO:0005737 | GO:0005977 | GO:0007165 | GO:0043086					0	1	1	1	0	1	0	NA
232313_at	92293	TMEM132C	NA	-1.36238	8.944e-08	1.41454e-06	12	transmembrane protein 132C		GO:0003674 | GO:0005575 | GO:0008150 | GO:0016021					0	0	1	1	0	1	0	D
239349_at	114905	C1QTNF7	NA	-1.38361	4.76992e-06	4.55639e-05	4	C1q and tumor necrosis factor related protein 7		GO:0005581					0	0	1	1	0	1	0	D
210247_at	6854	SYN2	181500	-1.38693	1e-12	6.8e-11	3	synapsin II		GO:0003824 | GO:0005524 | GO:0007268 | GO:0007269 | GO:0030054 | GO:0030672			600755		0	0	0	1	0	1	0	D
206423_at	10218	ANGPTL7	NA	-1.39624	0.00247907	0.00992475	1	angiopoietin-like 7		GO:0005576 | GO:0006979					0	0	0	0	0	0	0	D
221295_at	1149	CIDEA	604440	-1.41463	0.00593617	0.0206394	18	cell death-inducing DFFA-like effector a		GO:0001659 | GO:0005634 | GO:0005737 | GO:0005739 | GO:0005740 | GO:0005811 | GO:0006309 | GO:0006351 | GO:0006355 | GO:0006629 | GO:0008219 | GO:0010890 | GO:0019915 | GO:0030512 | GO:0032720 | GO:0035634 | GO:0042803 | GO:0042981 | GO:0050710 | GO:0050995 | GO:1900118 | GO:1902510					0	1	0	0	0	1	0	NA
227342_s_at	26579	MYEOV	605625	-1.43316	1.4e-11	7.25e-10	11	myeloma overexpressed							0	0	1	1	0	0	0	E
227803_at	59084	ENPP5	NA	-1.44597	5.8e-11	2.4e-09	6	ectonucleotide pyrophosphatase/phosphodiesterase 5 (putative)		GO:0005576 | GO:0005886 | GO:0007154 | GO:0016021 | GO:0016787					0	0	1	1	0	1	0	D
207175_at	9370	ADIPOQ	605441	-1.45345	0.0014539	0.00634335	3	adiponectin, C1Q and collagen domain containing	03320 | 04920 | 04930	GO:0001666 | GO:0001934 | GO:0005102 | GO:0005125 | GO:0005179 | GO:0005515 | GO:0005576 | GO:0005581 | GO:0005615 | GO:0005783 | GO:0006006 | GO:0006091 | GO:0006635 | GO:0007584 | GO:0007623 | GO:0009744 | GO:0009749 | GO:0009967 | GO:0009986 | GO:0010642 | GO:0010739 | GO:0010745 | GO:0010804 | GO:0010875 | GO:0010906 | GO:0014823 | GO:0014912 | GO:0019395 | GO:0030336 | GO:0030853 | GO:003195…			612556		0	1	1	0	0	0	0	NA
203824_at	7103	TSPAN8	600769	-1.4629	2.1281e-08	3.99856e-07	12	tetraspanin 8		GO:0004871 | GO:0005764 | GO:0006486 | GO:0007165 | GO:0016021 | GO:0030195					0	1	1	0	0	1	0	D
235978_at	2167	FABP4	600434	-1.47476	0.000120183	0.000758071	8	fatty acid binding protein 4, adipocyte	3320	GO:0001816 | GO:0005215 | GO:0005504 | GO:0005634 | GO:0005737 | GO:0005811 | GO:0006469 | GO:0019433 | GO:0042632 | GO:0044281 | GO:0045892 | GO:0050729 | GO:0050872 | GO:0050873 | GO:0071285					0	1	1	0	0	1	0	D
227753_at	135932	TMEM139	NA	-1.47593	2e-12	1.42e-10	7	transmembrane protein 139		GO:0016021					0	0	1	0	0	1	0	NA
224555_x_at	27178	IL37	605510	-1.47796	1.02266e-05	8.8107e-05	2	interleukin 37		GO:0005125 | GO:0005149 | GO:0005576 | GO:0005615 | GO:0005634 | GO:0005829 | GO:0006954 | GO:0006955					1	1	0	1	0	0	0	E
214063_s_at	7018	TF	190000	-1.47881	0.00668253	0.0228111	3	transferrin		GO:0001895 | GO:0002576 | GO:0005515 | GO:0005576 | GO:0005615 | GO:0005769 | GO:0005770 | GO:0005905 | GO:0006879 | GO:0007596 | GO:0008199 | GO:0009925 | GO:0009986 | GO:0010008 | GO:0016023 | GO:0016324 | GO:0030139 | GO:0030168 | GO:0031625 | GO:0033572 | GO:0034774 | GO:0045178 | GO:0048471 | GO:0055037 | GO:0055085 | GO:0070062 | GO:0072562			209300		0	1	1	0	0	1	0	E
229309_at	153	ADRB1	109630	-1.47932	0	0	10	adrenoceptor beta 1	04020 | 04080 | 04144 | 04540 | 04970 | 05414	GO:0001996 | GO:0002024 | GO:0002025 | GO:0003061 | GO:0003084 | GO:0004939 | GO:0004940 | GO:0005057 | GO:0005088 | GO:0005515 | GO:0005634 | GO:0005769 | GO:0005886 | GO:0005887 | GO:0005980 | GO:0006915 | GO:0007190 | GO:0007266 | GO:0007568 | GO:0007613 | GO:0008144 | GO:0009409 | GO:0019233 | GO:0030165 | GO:0030819 | GO:0031649 | GO:0031694 | GO:0032320 | GO:0033365 | GO:0035240 | GO:003581…			607276		0	0	1	1	0	1	0	D
202218_s_at	9415	FADS2	606149	-1.48542	0.000600389	0.00298176	11	fatty acid desaturase 2	00592 | 01040 | 03320	GO:0004768 | GO:0005506 | GO:0005789 | GO:0005887 | GO:0006636 | GO:0016020 | GO:0020037 | GO:0033559 | GO:0036109 | GO:0043651 | GO:0044281					0	1	0	0	0	0	0	NA
222049_s_at	5950	RBP4	180250	-1.49372	2.13e-10	7.427e-09	10	retinol binding protein 4, plasma		GO:0001523 | GO:0001654 | GO:0005515 | GO:0005576 | GO:0005615 | GO:0005829 | GO:0006094 | GO:0007283 | GO:0007507 | GO:0007603 | GO:0008584 | GO:0016918 | GO:0019841 | GO:0030277 | GO:0030324 | GO:0032024 | GO:0032526 | GO:0032868 | GO:0034632 | GO:0034633 | GO:0042572 | GO:0042574 | GO:0042593 | GO:0043234 | GO:0045471 | GO:0046982 | GO:0048562 | GO:0048706 | GO:0048738 | GO:0048807 | GO:005090…			615147		0	1	1	0	0	1	0	NA
223836_at	83888	FGFBP2	607713	-1.49853	0	2.4e-11	4	fibroblast growth factor binding protein 2		GO:0005615 | GO:0019838					0	0	1	0	0	1	0	D
1557474_at	284578	LOC284578	NA	-1.50028	3e-12	2e-10	1	uncharacterized LOC284578							0	0	1	1	0	1	0	D
229964_at	401546	C9orf152	NA	-1.51514	2e-12	1.23e-10	9	chromosome 9 open reading frame 152							0	0	0	1	0	0	0	E
204437_s_at	2348	FOLR1	136430	-1.53316	0	2.7e-11	11	folate receptor 1 (adult)	4144	GO:0004872 | GO:0005542 | GO:0005768 | GO:0005886 | GO:0005887 | GO:0006898 | GO:0008219 | GO:0008517 | GO:0015884 | GO:0016020 | GO:0016324 | GO:0030136 | GO:0031362 | GO:0031526 | GO:0046655 | GO:0070062			613068		0	0	1	1	0	0	0	E
218934_s_at	27129	HSPB7	610692	-1.55447	0	3.6e-11	1	heat shock 27kDa protein family, member 7 (cardiovascular)		GO:0005515 | GO:0005634 | GO:0005737 | GO:0005739 | GO:0006986 | GO:0008016 | GO:0008022 | GO:0015030 | GO:0015629 | GO:0031005					0	1	1	0	0	1	0	D
210155_at	4653	MYOC	137750	-1.55618	4e-12	2.47e-10	1	myocilin, trabecular meshwork inducible glucocorticoid response		GO:0005198 | GO:0005615 | GO:0005791 | GO:0005929 | GO:0009653 | GO:0070062			601652		0	1	1	0	0	0	0	NA
220065_at	64102	TNMD	300459	-1.57867	7.42361e-07	9.02017e-06	X	tenomodulin		GO:0001886 | GO:0001937 | GO:0016021 | GO:0016525 | GO:0035990 | GO:0071773					0	1	1	0	0	1	0	D
1553583_a_at	7069	THRSP	601926	-1.58898	2.29674e-05	0.000178869	11	thyroid hormone responsive		GO:0005634 | GO:0005829 | GO:0006351 | GO:0006355 | GO:0006629 | GO:0010866 | GO:0042803 | GO:0046890					0	0	1	0	0	1	1	NA
205325_at	9796	PHYHIP	608511	-1.62097	4e-12	2.28e-10	8	phytanoyl-CoA 2-hydroxylase interacting protein							0	1	1	1	0	1	0	E
204997_at	2819	GPD1	138420	-1.62751	1.894e-09	4.9366e-08	12	glycerol-3-phosphate dehydrogenase 1 (soluble)	564	GO:0004367 | GO:0004368 | GO:0005739 | GO:0005829 | GO:0006094 | GO:0006116 | GO:0006644 | GO:0006654 | GO:0009331 | GO:0019432 | GO:0042803 | GO:0044255 | GO:0044281 | GO:0046168 | GO:0046474 | GO:0051287 | GO:0070062 | GO:0071320 | GO:0071356			614480		0	1	1	0	0	1	0	NA
220801_s_at	51179	HAO2	605176	-1.63208	0.00142499	0.00623658	1	hydroxyacid oxidase 2 (long chain)	00630 | 01100 | 04146	GO:0003973 | GO:0005102 | GO:0005739 | GO:0005777 | GO:0010181 | GO:0018924 | GO:0019395 | GO:0051260 | GO:0052852 | GO:0052853 | GO:0052854					0	1	0	0	0	0	0	NA
238062_at	338328	GPIHBP1	612757	-1.63514	0	0	8	glycosylphosphatidylinositol anchored high density lipoprotein binding protein 1		GO:0006869 | GO:0006886 | GO:0008035 | GO:0008289 | GO:0008320 | GO:0009897 | GO:0016021 | GO:0016323 | GO:0016324 | GO:0017038 | GO:0031362 | GO:0034364 | GO:0034394 | GO:0035473 | GO:0035478 | GO:0042632 | GO:0045056 | GO:0050821 | GO:0051006 | GO:0070328 | GO:0071503 | GO:0071806 | GO:0071813 | GO:0090321					0	0	1	1	0	1	0	D
210576_at	11283	CYP4F8	611545	-1.63633	0.000289866	0.00161623	19	cytochrome P450, family 4, subfamily F, polypeptide 8		GO:0005506 | GO:0005789 | GO:0006690 | GO:0006693 | GO:0006805 | GO:0016021 | GO:0018685 | GO:0020037 | GO:0044281 | GO:0070330					0	0	0	0	0	0	0	NA
214598_at	9073	CLDN8	611231	-1.67017	0	0	21	claudin 8	04514 | 04530 | 04670 | 05160	GO:0005198 | GO:0005783 | GO:0005886 | GO:0005923 | GO:0016021 | GO:0016338 | GO:0042802					0	0	1	1	0	1	0	E
219398_at	63924	CIDEC	612120	-1.67792	1.9672e-08	3.72265e-07	3	cell death-inducing DFFA-like effector c		GO:0003674 | GO:0005634 | GO:0005783 | GO:0005811 | GO:0005829 | GO:0006351 | GO:0006355 | GO:0006915 | GO:0034389 | GO:0042981 | GO:0097194			615238		0	1	1	0	0	1	0	NA
205856_at	6563	SLC14A1	111000	-1.6786	0	0	18	solute carrier family 14 (urea transporter), member 1 (Kidd blood group)		GO:0005372 | GO:0005886 | GO:0005887 | GO:0015204 | GO:0015840 | GO:0016323 | GO:0055085			613868		0	1	1	1	0	1	0	NA
234513_at	83401	ELOVL3	611815	-1.70624	2.51574e-06	2.60496e-05	10	ELOVL fatty acid elongase 3		GO:0005515 | GO:0005783 | GO:0005789 | GO:0016021 | GO:0016740 | GO:0019367 | GO:0019432 | GO:0034625 | GO:0034626 | GO:0035338 | GO:0042761 | GO:0044255 | GO:0044281					0	0	0	0	0	0	0	NA
227174_at	256764	WDR72	613211	-1.71185	0	1.1e-11	15	WD repeat domain 72					613214		0	0	1	1	0	0	0	D
204607_at	3158	HMGCS2	600234	-1.73055	1e-12	8.6e-11	1	3-hydroxy-3-methylglutaryl-CoA synthase 2 (mitochondrial)	00072 | 00280 | 00650 | 00900 | 01100 | 03320	GO:0004421 | GO:0005739 | GO:0005743 | GO:0005759 | GO:0006695 | GO:0008299 | GO:0044255 | GO:0044281 | GO:0046950 | GO:0046951			605911		0	1	1	0	0	0	0	E
206243_at	7079	TIMP4	601915	-1.74944	7.08e-10	2.0978e-08	3	TIMP metallopeptidase inhibitor 4		GO:0005615 | GO:0007417 | GO:0008150 | GO:0008191 | GO:0010951 | GO:0030017 | GO:0032496 | GO:0034097 | GO:0042493 | GO:0042698 | GO:0043434 | GO:0046872					1	1	1	0	0	1	0	NA
205883_at	7704	ZBTB16	176797	-1.75957	0	3.9e-11	11	zinc finger and BTB domain containing 16	05200 | 05221	GO:0001823 | GO:0003677 | GO:0003690 | GO:0003700 | GO:0005515 | GO:0005634 | GO:0005829 | GO:0005886 | GO:0006351 | GO:0006915 | GO:0007417 | GO:0008022 | GO:0008285 | GO:0009880 | GO:0009952 | GO:0016567 | GO:0016604 | GO:0016605 | GO:0016607 | GO:0017053 | GO:0019904 | GO:0030097 | GO:0030099 | GO:0032332 | GO:0034504 | GO:0035116 | GO:0035136 | GO:0042733 | GO:0042802 | GO:0042803 | GO:004306…			612447		0	1	1	1	0	1	0	D
228409_at	729359	PLIN4	613247	-1.79031	1.20852e-07	1.84623e-06	19	perilipin 4		GO:0005737 | GO:0005811 | GO:0005886					0	0	1	0	0	1	0	NA
205979_at	4246	SCGB2A1	604398	-1.8071	2.03e-10	7.163e-09	11	secretoglobin, family 2A, member 1		GO:0005496 | GO:0005615 | GO:0008150					0	1	1	0	0	1	0	D
229125_at	163782	KANK4	614612	-1.83913	2.5e-11	1.153e-09	1	KN motif and ankyrin repeat domains 4		GO:0005737					0	0	1	1	0	1	0	D
207092_at	3952	LEP	164160	-1.89633	2.31741e-06	2.4246e-05	7	leptin	04060 | 04080 | 04630 | 04920	GO:0000122 | GO:0001542 | GO:0001666 | GO:0001819 | GO:0001890 | GO:0002021 | GO:0005179 | GO:0005576 | GO:0005615 | GO:0005737 | GO:0006006 | GO:0006111 | GO:0006112 | GO:0006114 | GO:0007260 | GO:0007565 | GO:0007623 | GO:0008083 | GO:0008203 | GO:0008206 | GO:0008217 | GO:0008284 | GO:0008343 | GO:0009062 | GO:0021954 | GO:0030073 | GO:0030300 | GO:0032099 | GO:0032868 | GO:0033197 | GO:003321…			614962		1	1	1	0	0	1	0	NA
205030_at	2173	FABP7	602965	-1.93624	0.00109989	0.00501253	6	fatty acid binding protein 7, brain	3320	GO:0005215 | GO:0005634 | GO:0005737 | GO:0007399 | GO:0008285 | GO:0008289 | GO:0021846 | GO:0022008 | GO:0042995 | GO:0043025 | GO:0050673 | GO:0060134					0	1	0	0	0	1	1	E
205913_at	5346	PLIN1	170290	-1.94827	5.39475e-06	5.07732e-05	15	perilipin 1	3320	GO:0005783 | GO:0005811 | GO:0006629 | GO:0008289 | GO:0019433 | GO:0044281			613877		0	1	1	0	0	1	0	NA
214240_at	51083	GAL	137035	-2.023	0.00350281	0.0133008	11	galanin/GMAP prepropeptide		GO:0005184 | GO:0005515 | GO:0005575 | GO:0005576 | GO:0005794 | GO:0006954 | GO:0007218 | GO:0007399 | GO:0007631 | GO:0030073 | GO:0030141 | GO:0031943 | GO:0032868 | GO:0042493 | GO:0043065 | GO:0043627 | GO:0050672					0	1	0	0	0	0	0	NA
1569909_at	338785	KRT79	611160	-2.04453	0.0146492	0.0433208	12	keratin 79		GO:0005198 | GO:0045095 | GO:0070062					0	0	0	0	0	0	1	NA
241412_at	685	BTC	600345	-2.05606	0	0	4	betacellulin	4012	GO:0005154 | GO:0005515 | GO:0005576 | GO:0005615 | GO:0005886 | GO:0007173 | GO:0008083 | GO:0008284 | GO:0008543 | GO:0016021 | GO:0035810 | GO:0038095 | GO:0043066 | GO:0045087 | GO:0045597 | GO:0045840 | GO:0048011 | GO:0048015 | GO:0048146 | GO:0051781					0	1	1	1	0	1	0	E
204712_at	11197	WIF1	605186	-2.22602	0	2e-12	12	WNT inhibitory factor 1	4310	GO:0005515 | GO:0005576 | GO:0007165 | GO:0007275 | GO:0016055 | GO:0045600					0	1	1	0	0	0	0	D
205404_at	3290	HSD11B1	600713	-2.28466	5.706e-09	1.27026e-07	1	hydroxysteroid (11-beta) dehydrogenase 1	00140 | 01100 | 04960	GO:0003845 | GO:0005789 | GO:0006704 | GO:0008202 | GO:0016021 | GO:0030324 | GO:0044281 | GO:0070524			614662		0	1	0	0	0	1	0	E
239929_at	148811	PM20D1	NA	-2.63021	0.000399078	0.00211232	1	peptidase M20 domain containing 1		GO:0003674 | GO:0006508 | GO:0008233 | GO:0046872 | GO:0050691 | GO:0050792 | GO:0070062 | GO:1901215					0	0	0	0	0	0	0	NA
