# Supplementary material for: Meta-analysis derived atopic dermatitis (MADAD) transcriptome defines a robust AD signature highlighting the involvement of atherosclerosis and lipid metabolism pathways
Source: BMC Med Genomics. 2015 Oct 12;8:60. doi: 10.1186/s12920-015-0133-x (PMC4603338; doi:10.1186/s12920-015-0133-x)
Supplement: Supplementary file 8 — MADAD – Ingenuity Pathway Analysis. (XLSX 33 kb) [file 12920_2015_133_MOESM8_ESM.xlsx]

## Sheet: Sheet1
Table E4 – MAD-AD – Ingenuity Pathway Analysis
Ingenuity Canonical Pathways	-log(B-H p-value)	Ratio	z-score	Molecules
Granulocyte Adhesion and Diapedesis	13	60	0	19		FPR3	SELL	MMP3	CCL17	CCL22	CCL5	CXCL10	IL36G	CCL13	CCL8	CCL2	XCL2	CXCL1	XCL1	MMP12	MMP1	CCL19	MMP19	CXCL8	SELE	CXCL11	IL37	ITGAL	IL18RAP	SELPLG	FPR1	CLDN8	IL36RN	CCL26	CXCL2	CCL18	MMP9
Agranulocyte Adhesion and Diapedesis	10	60	0	17		SELL	MMP3	CCL17	CCL22	CCL5	MYH11	CXCL10	IL36G	CCL13	CCL8	CCL2	XCL2	CXCL1	XCL1	MMP12	MMP1	CCL19	MMP19	CXCL8	SELE	CXCL11	IL37	SELPLG	CLDN8	IL36RN	CCL26	CXCL2	CCL18	MMP9
Atherosclerosis Signaling	3	92	0	13		CXCL8	SELE	MMP3	IL37	SELPLG	TNFRSF12A	IL36G	CCL2	LPL	IL36RN	S100A8	PNPLA3	SERPINA1	MMP9	MMP1	RBP4
Role of IL-17A in Psoriasis	3	92	0	46		S100A7	CXCL8	S100A9	S100A8	CXCL1	DEFB4A/DEFB4B
Inhibition of Matrix Metalloproteases	2	87	0	21		TIMP3	TIMP4	MMP3	ADAM10	MMP12	MMP9	MMP1	MMP19
Hepatic Fibrosis / Hepatic Stellate Cell Activation	2	64	0	9		CXCL8	IL4R	LEP	LTB	CCL5	MYH11	FAS	COL6A6	IL18RAP	PGF	FGF1	CCL2	COL4A4	COL6A5	STAT1	CCR7	MMP9	MMP1
T Cell Receptor Signaling	2	64	0	13		PTPRC	CD28	LCK	PTPN7	PRKCQ	PIK3CG	RASGRP1	PIK3R5	CD3D	CTLA4	LCP2	ITK
Differential Regulation of Cytokine Production in Intestinal Epithelial Cells by IL-17A and IL-17F	2	60	0	26		DEFB103A/DEFB103B	CCL2	LCN2	CXCL1	CCL5	DEFB4A/DEFB4B
Salvage Pathways of Pyrimidine Deoxyribonucleotides	2	60	0	50		APOBEC3B	TYMP	APOBEC3A	TK1
iCOS-iCOSL Signaling in T Helper Cells	2	50	0	12	3	32	PTPRC	CD28	LCK	IL2RG	PRKCQ	PIK3CG	ICOS	TRAT1	PIK3R5	CD3D	LCP2	ITK
LXR/RXR Activation	2	46	0	11	-2	11	IL37	IL18RAP	IL36G	TF	CCL2	FASN	LPL	IL36RN	SERPINA1	S100A8	PON3	MMP9	RBP4
Reelin Signaling in Neurons	2	29	0	13		LCK	MAPT	PIK3CG	HCK	PIK3R5	LYN	MAP4K1	LRP8	ITGAL	CDK5R1
Role of Hypercytokinemia/hyperchemokinemia in the Pathogenesis of Influenza	2	15	0	17		CXCL10	CXCL8	IL36G	CCL2	IL36RN	CCL5	IL37
Role of Pattern Recognition Receptors in Recognition of Bacteria and Viruses	2	7	0	10	2	45	PTX3	CXCL8	CLEC7A	OAS1	IRF7	NOD2	PRKCQ	OAS2	PIK3CG	PIK3R5	CCL5	OAS3
Leukocyte Extravasation Signaling	2	7	0	8	3	61	TIMP3	PRKCQ	MMP3	PIK3R5	ITGAL	SELPLG	TIMP4	ARHGAP9	CLDN8	RASGRP1	PIK3CG	MMP12	MMP9	MMP1	MMP19	ITK
Glioma Invasiveness Signaling	2	7	0	14	2	83	TIMP3	TIMP4	PIK3CG	HMMR	PIK3R5	PLAUR	PLAU	MMP9
IL-17 Signaling	2	7	0	13		CXCL10	CXCL8	CXCL11	CCL2	MMP3	PIK3CG	PIK3R5	CXCL1	DEFB4A/DEFB4B
Role of Tissue Factor in Cancer	2	1	0	10		CXCL8	LCK	GNA15	PIK3CG	HCK	PIK3R5	LYN	PLAUR	HBEGF	CXCL1	MMP1
Primary Immunodeficiency Signaling	2	1	0	15		IL7R	PTPRC	LCK	IL2RG	ICOS	JAK3	CD3D
Role of JAK1 and JAK3 in ë_c Cytokine Signaling	2	1	0	13		IL7R	SOCS3	IL2RG	IL4R	PIK3CG	PIK3R5	STAT1	JAK3
IL-9 Signaling	2	1	0	18	1	63	SOCS3	IL2RG	PIK3CG	PIK3R5	STAT1	JAK3
Oncostatin M Signaling	2	1	0	18	1	63	TIMP3	MMP3	PLAU	STAT1	JAK3	MMP1
Role of Macrophages	Fibroblasts and Endothelial Cells in Rheumatoid Arthritis	1	95	0	7		CXCL8	SOCS3	SELE	PRKCQ	MMP3	FRZB	PIK3R5	LTB	IL37	CCL5	IL18RAP	PGF	IL36G	PLCB4	WIF1	CCL2	PIK3CG	IL36RN	MMP1	WNT5A
IL-12 Signaling and Production in Macrophages	1	91	0	9		PPARG	PRKCQ	IL12RB1	PIK3CG	PIK3R5	SERPINA1	S100A8	IL12RB2	STAT1	IL23A	IRF1	RBP4
LPS/IL-1 Mediated Inhibition of RXR Function	1	91	0	8		MGST1	GSTM5	ACOX2	IL37	FMO5	HMGCS2	HS3ST3A1	IL18RAP	IL36G	ALDH1L1	SMOX	IL36RN	ALDH1A2	FABP4	FABP7	PPARGC1A
Altered T Cell and B Cell Signaling in Rheumatoid Arthritis	1	89	0	11		CD28	IL36G	SLAMF1	RELB	IL36RN	LTB	IL37	IL23A	FAS
IL-17A Signaling in Gastric Cells	1	89	0	20		CXCL10	CXCL8	CXCL11	CXCL1	CCL5
T Helper Cell Differentiation	1	83	0	12		CD28	IL2RG	IL4R	IL12RB1	ICOS	IL12RB2	STAT1	RORC
Role of IL-17A in Arthritis	1	75	0	13		CXCL8	CCL2	PIK3CG	PIK3R5	CXCL1	CCL5	MMP1
Bladder Cancer Signaling	1	75	0	11		CXCL8	MMP3	THBS1	MMP12	MMP9	MMP1	PGF	FGF1	MMP19
Airway Pathology in Chronic Obstructive Pulmonary Disease	1	74	0	38		CXCL8	MMP9	MMP1
CTLA4 Signaling in Cytotoxic T Lymphocytes	1	74	0	10		CD28	LCK	PIK3CG	TRAT1	PIK3R5	PPP2R2C	CD3D	CTLA4	LCP2
Crosstalk between Dendritic Cells and Natural Killer Cells	1	69	0	10		CD28	IL2RG	TLN2	KLRC4-KLRK1/KLRK1	CD69	LTB	ITGAL	CCR7	FAS
FXR/RXR Activation	1	69	0	9		PPARG	IL36G	TF	FASN	LPL	IL36RN	SERPINA1	IL37	PON3	PPARGC1A	RBP4
Pathogenesis of Multiple Sclerosis	1	62	0	33		CXCL10	CXCL11	CCL5
Graft-versus-Host Disease Signaling	1	61	0	14		CD28	IL36G	GZMB	IL36RN	IL37	FAS
Dendritic Cell Maturation	1	60	0	8		IL36G	PLCB4	LEP	PIK3CG	RELB	IL36RN	PIK3R5	CD1B	LTB	IL37	IL23A	STAT1	CCR7
DNA damage-induced 14-3-3ìÄ Signaling	1	60	0	21		CCNE1	CCNB2	CDK1	CCNB1
CD28 Signaling in T Helper Cells	1	57	0	9	2	33	PTPRC	CD28	LCK	PRKCQ	PIK3CG	PIK3R5	CD3D	CTLA4	LCP2	ITK
p53 Signaling	1	48	0	9	0	71	SCO2	THBS1	PIK3CG	PIK3R5	C12orf5	PML	BIRC5	FAS	CHEK1
HIF1ë± Signaling	1	45	0	9		SLC2A1	MMP3	PIK3CG	PIK3R5	MMP12	MMP9	MMP1	PGF	MMP19
Communication between Innate and Adaptive Immune Cells	1	45	0	10		CXCL10	CXCL8	CD28	IL36G	IL36RN	CCL5	IL37	CCR7
Cell Cycle: G2/M DNA Damage Checkpoint Regulation	1	45	0	12	-1	63	TOP2A	CCNB2	AURKA	CDK1	CHEK1	CCNB1
Coagulation System	1	43	0	14	1	34	F12	PLAUR	SERPINA1	PLAU	THBD
Nicotine Degradation II	1	43	0	12		CYP4F8	UGT1A6	CYP2J2	FMO5	UGT1A1	UGT1A9 (includes others)
Serotonin Degradation	1	36	0	12		UGT1A6	SMOX	ALDH1A2	ADH1B	UGT1A1	UGT1A9 (includes others)
Superpathway of Melatonin Degradation	1	36	0	12		CYP4F8	UGT1A6	SMOX	CYP2J2	UGT1A1	UGT1A9 (includes others)
PPARë±/RXRë± Activation	1	36	0	7	0	71	PLCB4	ACADL	GPD1	GK	GNA15	FASN	LPL	PRKAA2	ADIPOQ	ACVR1C	PPARGC1A	IL18RAP
Pancreatic Adenocarcinoma Signaling	1	35	0	8	2	83	CCNE1	PIK3CG	PIK3R5	HBEGF	STAT1	JAK3	BIRC5	MMP9	PGF
Xenobiotic Metabolism Signaling	1	30	0	6		MGST1	PRKCQ	GSTM5	UGT1A6	PIK3R5	FMO5	UGT1A1	HS3ST3A1	ALDH1L1	CES1	SMOX	PIK3CG	ALDH1A2	PPP2R2C	UGT1A9 (includes others)	PPARGC1A
AMPK Signaling	1	21	0	8	0	0	LEP	ADRB1	SLC2A1	PIK3CG	FASN	PRKAA2	ADIPOQ	PIK3R5	PPP2R2C	CFTR
Glycerol Degradation I	1	17	0	40		GPD1	GK
Tec Kinase Signaling	1	16	0	7	3	16	LCK	PRKCQ	GNA15	PIK3CG	HCK	PIK3R5	LYN	STAT1	JAK3	FAS	ITK
VDR/RXR Activation	1	15	0	9	1	34	CXCL10	PRKCQ	MXD1	SEMA3B	CCL5	CYP27B1	THBD
IL-6 Signaling	1	15	0	8	1	0	CXCL8	SOCS3	IL36G	PIK3CG	IL36RN	PIK3R5	HSPB7	IL37	IL18RAP
p38 MAPK Signaling	1	13	0	8	1	41	IL36G	MAPT	IL36RN	MAP4K1	HSPB7	IL37	STAT1	FAS	IL18RAP
p70S6K Signaling	1	12	0	8	1	0	PLCB4	IL2RG	IL4R	PRKCQ	MAPT	PIK3CG	PIK3R5	LYN	PPP2R2C
Nicotine Degradation III	1	12	0	11		CYP4F8	UGT1A6	CYP2J2	UGT1A1	UGT1A9 (includes others)
GM-CSF Signaling	1	9	0	10	2	45	PIK3CG	HCK	PIK3R5	LYN	STAT1	BCL2A1
Role of NFAT in Regulation of the Immune Response	1	3	0	7	2	71	CD28	LCK	PLCB4	PRKCQ	GNA15	PIK3CG	PIK3R5	LYN	CD3D	LCP2	ITK
Melatonin Degradation I	1	3	0	11		CYP4F8	UGT1A6	CYP2J2	UGT1A1	UGT1A9 (includes others)
Glucocorticoid Receptor Signaling	1	3	0	6		CXCL8	SELE	PIK3R5	CCL5	CD3D	CCL13	AR	CCL2	PIK3CG	PRKAA2	NR3C2	PLAU	STAT1	JAK3	MMP1
IL-15 Signaling	1	1	0	9		CXCL8	LCK	IL2RG	PIK3CG	PIK3R5	JAK3
TR/RXR Activation	1	1	0	8		ADRB1	SLC2A1	PIK3CG	FASN	PIK3R5	THRSP	PPARGC1A
ErbB Signaling	1	1	0	8		PRKCQ	BTC	PIK3CG	ERBB4	PIK3R5	HBEGF	AREG
Differential Regulation of Cytokine Production in Macrophages and T Helper Cells by IL-17A and IL-17F	1	0	0	17		CCL2	CXCL1	CCL5
IL-10 Signaling	0	96	0	9		SOCS3	IL36G	IL4R	IL36RN	IL37	IL18RAP
GADD45 Signaling	0	94	0	16		CCNE1	CDK1	CCNB1
Role of Cytokines in Mediating Communication between Immune Cells	0	90	0	10		CXCL8	IL36G	IL36RN	IL37	IL23A
IL-2 Signaling	0	88	0	9	2	24	LCK	IL2RG	PIK3CG	PIK3R5	JAK3
Interferon Signaling	0	88	0	11		OAS1	MX1	STAT1	IRF1
Aryl Hydrocarbon Receptor Signaling	0	88	0	7	2	0	CCNA2	MGST1	ALDH1L1	CCNE1	GSTM5	ALDH1A2	HSPB7	FAS	CHEK1
Fcë_ Receptor-mediated Phagocytosis in Macrophages and Monocytes	0	88	0	8	1	89	TLN2	PRKCQ	PIK3CG	HCK	LYN	FYB	LCP2
Prolactin Signaling	0	88	0	8	1	63	SOCS3	PRKCQ	PIK3CG	PIK3R5	STAT1	IRF1
IL-4 Signaling	0	88	0	8		IL2RG	IL4R	PIK3CG	PIK3R5	NR3C2	JAK3
Lymphotoxin ë_ Receptor Signaling	0	88	0	9	2	0	PIK3CG	RELB	PIK3R5	LTB	CXCL1
Cyclins and Cell Cycle Regulation	0	79	0	8	1	63	CCNA2	CCNE1	CCNB2	PPP2R2C	CDK1	CCNB1
ATM Signaling	0	75	0	8	0	45	CCNB2	BLM	CDK1	CHEK1	CCNB1
Oleate Biosynthesis II (Animals)	0	75	0	20		FADS2	FADS1
Tumoricidal Function of Hepatic Natural Killer Cells	0	75	0	13		GZMB	ITGAL	FAS
Estrogen-mediated S-phase Entry	0	75	0	13		CCNA2	CCNE1	CDK1
Triacylglycerol Degradation	0	75	0	13		CES1	LPL	PNPLA3
Role of IL-17F in Allergic Inflammatory Airway Diseases	0	75	0	10		CXCL10	CXCL8	CCL2	CXCL1
Autoimmune Thyroid Disease Signaling	0	73	0	10		CD28	GZMB	FAS	TG
Thyroid Hormone Metabolism II (via Conjugation and/or Degradation)	0	69	0	12		UGT1A6	UGT1A1	UGT1A9 (includes others)
Mitotic Roles of Polo-Like Kinase	0	69	0	8		CDC20	CCNB2	PPP2R2C	CDK1	CCNB1
Type I Diabetes Mellitus Signaling	0	68	0	7	0	82	SOCS3	CD28	GZMB	STAT1	CD3D	IRF1	FAS
IL-17A Signaling in Airway Cells	0	67	0	8		PIK3CG	PIK3R5	CXCL1	JAK3	DEFB4A/DEFB4B
IL-15 Production	0	66	0	11		STAT1	JAK3	IRF1
Neuregulin Signaling	0	66	0	7	0	82	PRKCQ	BTC	ERBB4	HBEGF	CDK5R1	AREG
Natural Killer Cell Signaling	0	66	0	6		LCK	PRKCQ	KLRC4-KLRK1/KLRK1	PIK3CG	KLRB1	PIK3R5	LCP2
Production of Nitric Oxide and Reactive Oxygen Species in Macrophages	0	65	0	6	1	90	PRKCQ	PIK3CG	PIK3R5	PPP2R2C	SERPINA1	S100A8	STAT1	JAK3	IRF1	RBP4
MSP-RON Signaling Pathway	0	65	0	9		F12	CCL2	PIK3CG	PIK3R5
Colorectal Cancer Metastasis Signaling	0	64	0	5	3	46	MMP3	PIK3CG	PIK3R5	STAT1	MMP12	JAK3	BIRC5	MMP9	MMP1	PGF	WNT5A	MMP19
Virus Entry via Endocytic Pathways	0	64	0	7		PRKCQ	PIK3CG	PIK3R5	CXADR	ITGAL	FOLR1
eNOS Signaling	0	64	0	6	2	0	CCNA2	AQP7	AQP5	PRKCQ	PIK3CG	PRKAA2	PIK3R5	PGF
Hereditary Breast Cancer Signaling	0	64	0	6		UBD	PIK3CG	PIK3R5	BLM	CDK1	CHEK1	CCNB1
Chemokine Signaling	0	64	0	7	1	34	PLCB4	CCL13	CCL2	PIK3CG	CCL5
PPAR Signaling	0	64	0	7	-1	63	PPARG	IL36G	IL36RN	IL37	PPARGC1A	IL18RAP
Spermine Biosynthesis	0	64	0	50		AMD1
Palmitate Biosynthesis I (Animals)	0	64	0	50		FASN
Glycerol-3-phosphate Shuttle	0	64	0	50		GPD1
Fatty Acid Biosynthesis Initiation II	0	64	0	50		FASN
PKCëü Signaling in T Lymphocytes	0	63	0	6	1	89	CD28	LCK	PRKCQ	PIK3CG	PIK3R5	CD3D	LCP2
Growth Hormone Signaling	0	63	0	7	1	34	SOCS3	PRKCQ	PIK3CG	PIK3R5	STAT1
Type II Diabetes Mellitus Signaling	0	63	0	6		PPARG	SOCS3	PRKCQ	PIK3CG	PRKAA2	ADIPOQ	PIK3R5
Retinol Biosynthesis	0	63	0	10		CES1	LPL	PNPLA3
TREM1 Signaling	0	62	0	7	2	24	CXCL8	NOD2	CCL2	DEFB4A/DEFB4B	ITGAX
Salvage Pathways of Pyrimidine Ribonucleotides	0	61	0	6		APOBEC3B	PRKCQ	PRKAA2	TTK	CDK1	APOBEC3A
Role of Osteoblasts	Osteoclasts and Chondrocytes in Rheumatoid Arthritis	0	61	0	5		IL36G	WIF1	FRZB	MMP3	PIK3CG	IL36RN	PIK3R5	IL37	MMP1	WNT5A	IL18RAP
Cytotoxic T Lymphocyte-mediated Apoptosis of Target Cells	0	61	0	10		GZMB	CD3D	FAS
JAK/Stat Signaling	0	60	0	7	1	34	SOCS3	PIK3CG	PIK3R5	STAT1	JAK3
Noradrenaline and Adrenaline Degradation	0	59	0	9		SMOX	ALDH1A2	ADH1B
NF-ë¼B Activation by Viruses	0	59	0	7	2	24	LCK	PRKCQ	PIK3CG	PIK3R5	ITGAL
Leptin Signaling in Obesity	0	59	0	7		SOCS3	PLCB4	LEP	PIK3CG	PIK3R5
Acute Phase Response Signaling	0	58	0	5	1	13	SOCS3	IL36G	TF	PIK3CG	IL36RN	CFB	SERPINA1	IL37	RBP4
Triacylglycerol Biosynthesis	0	57	0	9		MOGAT1	GPAM	DGAT2
Granzyme B Signaling	0	56	0	13		GZMB	LMNB2
Extrinsic Prothrombin Activation Pathway	0	56	0	13		F12	THBD
Tryptophan Degradation X (Mammalian	via Tryptamine)	0	56	0	13		SMOX	ALDH1A2
Putrescine Degradation III	0	56	0	13		SMOX	ALDH1A2
HER-2 Signaling in Breast Cancer	0	56	0	7		CCNE1	PRKCQ	PIK3CG	PIK3R5	AREG
RAR Activation	0	56	0	5		PRKCQ	PIK3CG	RELB	ALDH1A2	PML	ZBTB16	MMP1	PPARGC1A	RBP4
1	25-dihydroxyvitamin D3 Biosynthesis	0	56	0	33		CYP27B1
Spermidine Biosynthesis I	0	56	0	33		AMD1
Thrombopoietin Signaling	0	56	0	7	2	0	PRKCQ	PIK3CG	PIK3R5	STAT1
Regulation of Cellular Mechanics by Calpain Protease	0	56	0	7		CCNA2	CCNE1	TLN2	CDK1
Adipogenesis pathway	0	56	0	6		PPARG	LEP	PLIN1	LPL	FABP4	WNT5A	FGF1
IL-17A Signaling in Fibroblasts	0	55	0	9		CCL2	LCN2	MMP1
ë_-linolenate Biosynthesis II (Animals)	0	54	0	12		FADS2	FADS1
ErbB4 Signaling	0	51	0	7	1	0	PRKCQ	PIK3CG	ERBB4	PIK3R5
Systemic Lupus Erythematosus Signaling	0	48	0	5		PTPRC	CD28	LCK	IL36G	PIK3CG	IL36RN	PIK3R5	LYN	IL37	CD3D
fMLP Signaling in Neutrophils	0	48	0	6	1	0	FPR3	PLCB4	PRKCQ	PIK3CG	PIK3R5	FPR1
IL-8 Signaling	0	48	0	5	3	0	CXCL8	PRKCQ	PIK3CG	PIK3R5	HBEGF	CXCL1	MMP9	PGF	ITGAX
Creatine-phosphate Biosynthesis	0	48	0	25		CKMT2
Spermine and Spermidine Degradation I	0	48	0	25		SMOX
Melatonin Degradation II	0	48	0	25		SMOX
Renin-Angiotensin Signaling	0	48	0	6	1	63	PRKCQ	CCL2	PIK3CG	PIK3R5	CCL5	STAT1
Clathrin-mediated Endocytosis Signaling	0	48	0	5		UBD	TF	PIK3CG	PIK3R5	SERPINA1	S100A8	PGF	FGF1	RBP4
Docosahexaenoic Acid (DHA) Signaling	0	48	0	8		PIK3CG	PIK3R5	BCL2A1
Thyroid Cancer Signaling	0	48	0	8		PPARG	CXCL10	CXCL1
PXR/RXR Activation	0	45	0	6		HMGCS2	UGT1A1	UGT1A9 (includes others)	PPARGC1A
Pyridoxal 5'-phosphate Salvage Pathway	0	45	0	6		PRKCQ	PRKAA2	TTK	CDK1
UVA-Induced MAPK Signaling	0	44	0	6	1	0	PLCB4	PIK3CG	PIK3R5	STAT1	PARP9
Fcë_RIIB Signaling in B Lymphocytes	0	44	0	7		PIK3CG	PIK3R5	LYN
Dopamine Degradation	0	44	0	10		SMOX	ALDH1A2
Wnt/ë_-catenin Signaling	0	42	0	5	1	34	UBD	WIF1	FRZB	CDH3	PPP2R2C	MAP4K1	ACVR1C	WNT5A
Ceramide Biosynthesis	0	42	0	20		SPTLC2
Polyamine Regulation in Colon Cancer	0	42	0	9		PPARG	MXD1
iNOS Signaling	0	42	0	7		STAT1	JAK3	IRF1
Role of MAPK Signaling in the Pathogenesis of Influenza	0	42	0	6		CXCL10	CCL2	PNPLA3	CCL5
14-3-3-mediated Signaling	0	41	0	5		PLCB4	PRKCQ	MAPT	PIK3CG	PIK3R5	SNCA
Erythropoietin Signaling	0	41	0	6		SOCS3	PRKCQ	PIK3CG	PIK3R5
CCR5 Signaling in Macrophages	0	41	0	6		PRKCQ	CCL5	CD3D	FAS
NF-ë¼B Signaling	0	41	0	5	2	12	LCK	IL36G	PRKCQ	PIK3CG	RELB	IL36RN	PIK3R5	IL37
Glutathione-mediated Detoxification	0	40	0	9		MGST1	GSTM5
P2Y Purigenic Receptor Signaling Pathway	0	40	0	5	1	63	P2RY2	PLCB4	PRKCQ	PIK3CG	PIK3R5	P2RY1
Renal Cell Carcinoma Signaling	0	39	0	6		UBD	SLC2A1	PIK3CG	PIK3R5
IL-22 Signaling	0	38	0	8		SOCS3	STAT1
Bupropion Degradation	0	38	0	8		CYP4F8	CYP2J2
Nitric Oxide Signaling in the Cardiovascular System	0	38	0	5	1	34	PRKCQ	ADRB1	PIK3CG	PIK3R5	PGF
Glycogen Biosynthesis II (from UDP-D-Glucose)	0	38	0	17		GYG2
3-phosphoinositide Biosynthesis	0	38	0	5		PTPRC	SOCS3	PTPN7	PPP1R1B	PPP1R1A	PIK3CG	PIK3R5
IL-3 Signaling	0	38	0	6	2	0	PRKCQ	PIK3CG	PIK3R5	STAT1
PEDF Signaling	0	38	0	6	1	0	PPARG	PIK3CG	PIK3R5	FAS
Role of JAK family kinases in IL-6-type Cytokine Signaling	0	37	0	8		SOCS3	STAT1
Acetone Degradation I (to Methylglyoxal)	0	37	0	8		CYP4F8	CYP2J2
Caveolar-mediated Endocytosis Signaling	0	37	0	6		CD48	COPG2	ITGAL	ITGAX
Allograft Rejection Signaling	0	37	0	6		CD28	GZMB	FAS
Ephrin A Signaling	0	37	0	6		PIK3CG	ADAM10	PIK3R5
CDK5 Signaling	0	37	0	5	0	45	FOSB	PPP1R1B	MAPT	PPP2R2C	CDK5R1
Aldosterone Signaling in Epithelial Cells	0	37	0	5		PLCB4	PRKCQ	PIK3CG	PIK3R5	HSPB7	NR3C2	HSPB6
Toll-like Receptor Signaling	0	37	0	5		UBD	IL36G	IL36RN	IL37
Antiproliferative Role of TOB in T Cell Signaling	0	37	0	8		CCNA2	CCNE1
Paxillin Signaling	0	37	0	5		TLN2	PIK3CG	PIK3R5	ITGAL	ITGAX
CNTF Signaling	0	37	0	6		PIK3CG	PIK3R5	STAT1
Tryptophan Degradation to 2-amino-3-carboxymuconate Semialdehyde	0	36	0	14		KYNU
Cell Cycle Control of Chromosomal Replication	0	35	0	7		CDC45	CDT1
Cholecystokinin/Gastrin-mediated Signaling	0	35	0	5	0	45	PLCB4	IL36G	PRKCQ	IL36RN	IL37
VEGF Family Ligand-Receptor Interactions	0	34	0	5	2	0	PRKCQ	PIK3CG	PIK3R5	PGF
Superpathway of Inositol Phosphate Compounds	0	34	0	4		PTPRC	SOCS3	PLCB4	PTPN7	PPP1R1B	PPP1R1A	PIK3CG	PIK3R5
B Cell Development	0	34	0	7		IL7R	PTPRC
Intrinsic Prothrombin Activation Pathway	0	34	0	7		F12	THBD
PDGF Signaling	0	34	0	5	2	0	PIK3CG	PIK3R5	STAT1	JAK3
Histidine Degradation III	0	33	0	13		HAL
UVB-Induced MAPK Signaling	0	33	0	6		PRKCQ	PIK3CG	PIK3R5
Role of p14/p19ARF in Tumor Suppression	0	33	0	7		PIK3CG	PIK3R5
Sonic Hedgehog Signaling	0	33	0	7		CDK1	CCNB1
Prostate Cancer Signaling	0	31	0	5		CCNE1	AR	PIK3CG	PIK3R5
Retinoate Biosynthesis I	0	31	0	7		AKR1B10	ALDH1A2
Ethanol Degradation II	0	31	0	7		ALDH1A2	ADH1B
Synaptic Long Term Depression	0	31	0	4	0	0	PLCB4	PRKCQ	GNA15	LYN	PPP2R2C	PNPLA3
Role of CHK Proteins in Cell Cycle Checkpoint Control	0	31	0	5		PPP2R2C	CDK1	CHEK1
D-myo-inositol-5-phosphate Metabolism	0	31	0	4		PTPRC	SOCS3	PLCB4	PTPN7	PPP1R1B	PPP1R1A
Glycogen Degradation II	0	31	0	11		TYMP
Histidine Degradation VI	0	31	0	11		HAL
Fc Epsilon RI Signaling	0	31	0	5	2	24	PRKCQ	PIK3CG	PIK3R5	LYN	LCP2
G Protein Signaling Mediated by Tubby	0	31	0	6		LCK	PLCB4
ErbB2-ErbB3 Signaling	0	31	0	5		PIK3CG	PIK3R5	JAK3
EGF Signaling	0	31	0	5		PIK3CG	PIK3R5	STAT1
Inhibition of Angiogenesis by TSP1	0	30	0	6		THBS1	MMP9
Role of JAK2 in Hormone-like Cytokine Signaling	0	30	0	6		SOCS3	STAT1
Calcium-induced T Lymphocyte Apoptosis	0	29	0	5		LCK	PRKCQ	CD3D
Myc Mediated Apoptosis Signaling	0	29	0	5		PIK3CG	PIK3R5	FAS
Huntington's Disease Signaling	0	29	0	4		UBD	PLCB4	PRKCQ	GNA15	PIK3CG	PIK3R5	NAPG	SNCA	CDK5R1
Ketogenesis	0	29	0	10		HMGCS2
NAD Phosphorylation and Dephosphorylation	0	29	0	10		ACPP
Methylglyoxal Degradation III	0	29	0	10		AKR1B10
CCR3 Signaling in Eosinophils	0	29	0	4		PLCB4	PRKCQ	PIK3CG	PIK3R5	CCL26
FAK Signaling	0	29	0	5		TLN2	PIK3CG	HMMR	PIK3R5
Stearate Biosynthesis I (Animals)	0	28	0	6		ACOT2	FASN
Activation of IRF by Cytosolic Pattern Recognition Receptors	0	28	0	5		IRF7	STAT1	ISG15
G Beta Gamma Signaling	0	28	0	5		PRKCQ	GNA15	PIK3CG	HBEGF
Apoptosis Signaling	0	28	0	5	0	0	PRKCQ	BCL2A1	CDK1	FAS
Acyl-CoA Hydrolysis	0	28	0	9		ACOT2
Glycogen Degradation III	0	28	0	9		TYMP
Role of PI3K/AKT Signaling in the Pathogenesis of Influenza	0	28	0	5		PIK3CG	PIK3R5	CCL5
Gë±q Signaling	0	28	0	4	0	82	PLCB4	PRKCQ	GNA15	PIK3CG	PIK3R5	CHRM3
Cell Cycle Regulation by BTG Family Proteins	0	28	0	6		CCNE1	PPP2R2C
HMGB1 Signaling	0	27	0	4	2	24	CXCL8	SELE	CCL2	PIK3CG	PIK3R5
Estrogen Biosynthesis	0	27	0	6		CYP4F8	CYP2J2
Mevalonate Pathway I	0	26	0	8		HMGCS2
Histamine Degradation	0	26	0	8		ALDH1A2
D-myo-inositol (1	4	5	6)-Tetrakisphosphate Biosynthesis	0	26	0	4		PTPRC	SOCS3	PTPN7	PPP1R1B	PPP1R1A
D-myo-inositol (3	4	5	6)-tetrakisphosphate Biosynthesis	0	26	0	4		PTPRC	SOCS3	PTPN7	PPP1R1B	PPP1R1A
Role of BRCA1 in DNA Damage Response	0	26	0	5		STAT1	BLM	CHEK1
CD40 Signaling	0	26	0	5		PIK3CG	PIK3R5	JAK3
SAPK/JNK Signaling	0	26	0	4	2	0	LCK	PIK3CG	PIK3R5	MAP4K1
CXCR4 Signaling	0	26	0	4	1	34	PLCB4	PRKCQ	GNA15	PIK3CG	PIK3R5	LYN
Angiopoietin Signaling	0	26	0	5		PIK3CG	PIK3R5	BIRC5
Mouse Embryonic Stem Cell Pluripotency	0	25	0	4	1	0	PIK3CG	PIK3R5	JAK3	ID4
PI3K Signaling in B Lymphocytes	0	25	0	4	1	34	PTPRC	PLCB4	IL4R	PIK3CG	LYN
NAD biosynthesis II (from tryptophan)	0	25	0	8		KYNU
Chondroitin Sulfate Degradation (Metazoa)	0	25	0	8		CEMIP
Guanosine Nucleotides Degradation III	0	25	0	8		ACPP
Axonal Guidance Signaling	0	25	0	4		SEMA3E	PRKCQ	PIK3R5	ADAM8	PGF	PLCB4	GNA15	PIK3CG	ADAM19	ADAM10	ADAM23	SEMA3B	SHANK2	MMP9	WNT5A
Telomerase Signaling	0	25	0	4	1	0	IL2RG	PIK3CG	PIK3R5	PPP2R2C
Melatonin Signaling	0	25	0	4		PLCB4	PRKCQ	RORC
Macropinocytosis Signaling	0	25	0	4		PRKCQ	PIK3CG	PIK3R5
Role of PKR in Interferon Induction and Antiviral Response	0	25	0	5		STAT1	IRF1
Neuroprotective Role of THOP1 in Alzheimer's Disease	0	25	0	5		MAPT	MMP9
ERK/MAPK Signaling	0	25	0	4	0	38	PPARG	TLN2	PIK3CG	PIK3R5	PPP2R2C	HSPB7	STAT1
Urate Biosynthesis/Inosine 5'-phosphate Degradation	0	25	0	7		ACPP
Dermatan Sulfate Degradation (Metazoa)	0	25	0	7		CEMIP
Phenylalanine Degradation IV (Mammalian	via Side Chain)	0	25	0	7		SMOX
Vitamin-C Transport	0	25	0	7		SLC2A1
Mechanisms of Viral Exit from Host Cells	0	24	0	5		PRKCQ	LMNB2
Hepatic Cholestasis	0	24	0	4		CXCL8	IL36G	PRKCQ	IL36RN	IL37	IL18RAP
Neuropathic Pain Signaling In Dorsal Horn Neurons	0	24	0	4	1	0	PLCB4	PRKCQ	PIK3CG	PIK3R5
Breast Cancer Regulation by Stathmin1	0	24	0	4		PLCB4	CCNE1	PRKCQ	PIK3CG	PIK3R5	PPP2R2C	CDK1
Melanoma Signaling	0	24	0	5		PIK3CG	PIK3R5
CDP-diacylglycerol Biosynthesis I	0	24	0	7		GPAM
Fatty Acid ë±-oxidation	0	24	0	7		ALDH1A2
Oxidative Ethanol Degradation III	0	24	0	7		ALDH1A2
Ovarian Cancer Signaling	0	24	0	4		PIK3CG	PIK3R5	MMP9	PGF	WNT5A
FLT3 Signaling in Hematopoietic Progenitor Cells	0	24	0	4		PIK3CG	PIK3R5	STAT1
Small Cell Lung Cancer Signaling	0	24	0	4		CCNE1	PIK3CG	PIK3R5
LPS-stimulated MAPK Signaling	0	23	0	4		PRKCQ	PIK3CG	PIK3R5
Adenosine Nucleotides Degradation II	0	23	0	6		ACPP
Superpathway of Geranylgeranyldiphosphate Biosynthesis I (via Mevalonate)	0	23	0	6		HMGCS2
Parkinson's Signaling	0	23	0	6		SNCA
Rac Signaling	0	23	0	4	2	0	PIK3CG	PIK3R5	CDK5R1	IQGAP3
Hematopoiesis from Pluripotent Stem Cells	0	23	0	5		CXCL8	CD3D
Granzyme A Signaling	0	22	0	6		GZMA
Glutathione Redox Reactions I	0	22	0	6		MGST1
Phosphatidylglycerol Biosynthesis II (Non-plastidic)	0	22	0	6		GPAM
Ethanol Degradation IV	0	22	0	6		ALDH1A2
Endothelin-1 Signaling	0	22	0	4	0	82	PLCB4	PRKCQ	GNA15	PIK3CG	PIK3R5	PNPLA3
3-phosphoinositide Degradation	0	22	0	4		PTPRC	SOCS3	PTPN7	PPP1R1B	PPP1R1A
Acute Myeloid Leukemia Signaling	0	22	0	4		PIK3CG	PIK3R5	PML
Dopamine Receptor Signaling	0	21	0	4		PPP1R1B	SMOX	PPP2R2C
Molecular Mechanisms of Cancer	0	20	0	3		PLCB4	CCNE1	PRKCQ	GNA15	PIK3CG	RASGRP1	PIK3R5	AURKA	JAK3	FAS	CHEK1	WNT5A
B Cell Receptor Signaling	0	20	0	4		PTPRC	PRKCQ	PIK3CG	PIK3R5	LYN	BCL2A1
Role of NANOG in Mammalian Embryonic Stem Cell Pluripotency	0	20	0	4		PIK3CG	PIK3R5	JAK3	WNT5A
Purine Nucleotides Degradation II (Aerobic)	0	20	0	5		ACPP
Tryptophan Degradation III (Eukaryotic)	0	20	0	5		KYNU
Ceramide Signaling	0	19	0	4		PIK3CG	PIK3R5	PPP2R2C
Amyloid Processing	0	19	0	4		MAPT	CDK5R1
Role of Lipids/Lipid Rafts in the Pathogenesis of Influenza	0	18	0	5		RSAD2
Glioblastoma Multiforme Signaling	0	18	0	3	1	0	PLCB4	CCNE1	PIK3CG	PIK3R5	WNT5A
NRF2-mediated Oxidative Stress Response	0	18	0	3		MGST1	PRKCQ	GSTM5	PIK3CG	PIK3R5	FOSL1
Nur77 Signaling in T Lymphocytes	0	18	0	4		CD28	CD3D
Actin Cytoskeleton Signaling	0	18	0	3		TLN2	PIK3CG	DIAPH3	PIK3R5	MYH11	IQGAP3	FGF1
Endometrial Cancer Signaling	0	18	0	4		PIK3CG	PIK3R5
NAD Salvage Pathway II	0	18	0	5		ACPP
Pyrimidine Deoxyribonucleotides De Novo Biosynthesis I	0	18	0	5		RRM2
Synaptic Long Term Potentiation	0	18	0	3		PLCB4	PRKCQ	GNA15	PPP1R1A
ILK Signaling	0	18	0	3	0	45	PIK3CG	PIK3R5	PPP2R2C	MYH11	MMP9	PGF
FGF Signaling	0	18	0	4		PIK3CG	PIK3R5	FGF1
Regulation of the Epithelial-Mesenchymal Transition Pathway	0	17	0	3		PIK3CG	PIK3R5	JAK3	MMP9	WNT5A	FGF1
Phospholipases	0	17	0	4		PLCB4	PNPLA3
mTOR Signaling	0	17	0	3		PRKCQ	PIK3CG	PRKAA2	PIK3R5	PPP2R2C	PGF
Gap Junction Signaling	0	17	0	3		PLCB4	PRKCQ	ADRB1	PIK3CG	PIK3R5
TGF-ë_ Signaling	0	17	0	3		IRF7	MAP4K1	ACVR1C
Wnt/Ca+ pathway	0	17	0	4		PLCB4	WNT5A
Factors Promoting Cardiogenesis in Vertebrates	0	16	0	3		CCNE1	PRKCQ	ACVR1C
VEGF Signaling	0	16	0	3		PIK3CG	PIK3R5	PGF
Lipid Antigen Presentation by CD1	0	16	0	4		CD1B
Role of JAK1	JAK2 and TYK2 in Interferon Signaling	0	16	0	4		STAT1
G-Protein Coupled Receptor Signaling	0	16	0	3		PLCB4	ADRB1	GNA15	PIK3CG	RASGRP1	PIK3R5	CHRM3	FPR1
Dopamine-DARPP32 Feedback in cAMP Signaling	0	16	0	3	0	0	PLCB4	PRKCQ	PPP1R1B	KCNJ15	PPP2R2C
Death Receptor Signaling	0	16	0	3		HSPB7	PARP9	FAS
Retinoic acid Mediated Apoptosis Signaling	0	15	0	3		PARP9	IRF1
Antiproliferative Role of Somatostatin Receptor 2	0	15	0	3		PIK3CG	PIK3R5
D-myo-inositol (1	4	5)-Trisphosphate Biosynthesis	0	15	0	4		PLCB4
Glioma Signaling	0	15	0	3		PRKCQ	PIK3CG	PIK3R5
Antioxidant Action of Vitamin C	0	15	0	3		PLCB4	SLC2A1	PNPLA3
Cdc42 Signaling	0	14	0	3		DIAPH3	CD3D	IQGAP3	ITK
Superpathway of Cholesterol Biosynthesis	0	14	0	4		HMGCS2
Estrogen-Dependent Breast Cancer Signaling	0	14	0	3		PIK3CG	PIK3R5
Complement System	0	10	0	3		CFB
