# Supplementary material for: Meta-analysis derived atopic dermatitis (MADAD) transcriptome defines a robust AD signature highlighting the involvement of atherosclerosis and lipid metabolism pathways
Source: BMC Med Genomics. 2015 Oct 12;8:60. doi: 10.1186/s12920-015-0133-x (PMC4603338; doi:10.1186/s12920-015-0133-x)
Supplement: Supplementary file 9 — Khattri 2014 (GSE58558) – Ingenuity Pathway Analysis. (XLSX 26 kb) [file 12920_2015_133_MOESM9_ESM.xlsx]

## Sheet: Sheet1
Table E5 – Khattri 2014 (GSE58558) – Ingenuity Pathway Analysis
Ingenuity Canonical Pathways	-log(B-H p-value)	Ratio	z-score	Genes
Granulocyte Adhesion and Diapedesis	3,25	0,13		CLDN11,SELL,SELE,MMP16,CCL17,CCL14,ITGAL,IL18RAP,CXCL10,IL36G,CLDN23,CCL2,CLDN8,SDC2,CCL28,XCL1,CXCL1,CXCL2,MMP12,MMP1,MMP19
Agranulocyte Adhesion and Diapedesis	3,13	0,12		AOC3,CLDN11,SELL,SELE,MMP16,CCL17,CCL14,MYH11,CXCL10,IL36G,CLDN23,CCL2,CLDN8,CCL28,XCL1,CXCL1,MMP12,CXCL2,CD34,MMP1,MMP19
Atherosclerosis Signaling	2,20	0,13		PLA2G16,ALOX12B,SELE,PLA2G3,TNFRSF12A,IL36G,PLA2G4D,PLA2G2F,CCL2,LPL,SERPINA1,S100A8,PDGFD,MMP1,RBP4
Inhibition of Matrix Metalloproteases	2,20	0,21		TIMP3,TIMP4,SDC2,MMP16,RECK,MMP12,MMP1,MMP19
Role of IL-17A in Psoriasis	2,20	0,39		S100A7,S100A9,S100A8,CXCL1,DEFB4A/DEFB4B
TR/RXR Activation	2,20	0,14		KLF9,SLC16A3,RAB3B,LDLR,ADRB1,SLC2A1,PIK3R5,PCK1,RCAN2,DIO2,THRSP,PPARGC1A
Xenobiotic Metabolism Signaling	2,09	0,09		MGST1,PRKCQ,UGT1A6,GSTM5,GSTM3,PIK3R5,UGT1A3,FMO5,UGT1A1,SOD3,HS3ST3A1,SULT2B1,ALDH1L1,ALDH1A1,MAPK14,CES1,UST,SMOX,ALDH1A2,PPP2R2C,UGT1A9 (includes others),ALDH6A1,PPARGC1A
Role of Macrophages, Fibroblasts and Endothelial Cells in Rheumatoid Arthritis	1,82	0,08		SOCS3,SELE,PRKCQ,FRZB,PRSS2,PIK3R5,IKBKE,TCF7L1,IL18RAP,PGF,VEGFA,PLCB4,IL36G,WIF1,MAPK14,CCL2,DKK2,DKK1,PDGFD,PLCD4,FCGR3A/FCGR3B,MMP1,PRSS3,WNT5A
LPS/IL-1 Mediated Inhibition of RXR Function	1,72	0,09		MGST1,GSTM5,GSTM3,FMO5,HMGCS2,SOD3,SLC27A4,HS3ST3A1,IL18RAP,SULT2B1,ALDH1L1,IL36G,ALDH1A1,UST,SMOX,ALDH1A2,FABP4,ALDH6A1,PPARGC1A
Serotonin Degradation	1,50	0,15		ALDH1A1,UGT1A6,SMOX,ALDH1A2,ADH1B,UGT1A3,UGT1A1,UGT1A9 (includes others)
Hepatic Fibrosis / Hepatic Stellate Cell Activation	1,30	0,09		IL4R,LEP,LEPR,COL8A1,MYH11,FAS,IL18RAP,PGF,FGF1,VEGFA,CCL2,COL4A4,SERPINE1,STAT1,PDGFD,AGTR1,MMP1
Differential Regulation of Cytokine Production in Intestinal Epithelial Cells by IL-17A and IL-17F	1,30	0,22		DEFB103A/DEFB103B,CCL2,LCN2,CXCL1,DEFB4A/DEFB4B
Bladder Cancer Signaling	1,30	0,12		VEGFA,THBS1,MMP16,FGF14,MMP12,MMP1,PGF,FGF13,FGF1,MMP19
PPARë±/RXRë± Activation	1,30	0,09	-277	GPD1,ADIPOQ,IKBKE,IL18RAP,PLCB4,GHR,MAPK14,PRKAR2B,GNA15,GK,HELZ2,LPL,PRKAA2,PLCD4,PPARGC1A
Coagulation System	1,27	0,17	816	F12,SERPINA5,PLAUR,SERPINA1,PLAU,SERPINE1
Cell Cycle: G2/M DNA Damage Checkpoint Regulation	1,22	0,14	-1,89	CDC25C,CCNB2,PKMYT1,BTRC,AURKA,CDK1,CCNB1
Mitotic Roles of Polo-Like Kinase	1,22	0,13		CDC25C,CDC20,CCNB2,PKMYT1,PPP2R2C,CDK1,CDC25A,CCNB1
Salvage Pathways of Pyrimidine Deoxyribonucleotides	1,22	0,38		TYMP,APOBEC3A,TK1
Thyroid Hormone Metabolism II (via Conjugation and/or Degradation)	1,22	0,19		UGT1A6,UGT1A3,UGT1A1,DIO2,UGT1A9 (includes others)
Phospholipases	1,04	0,13		PLA2G16,PLCB4,PLA2G4D,PLA2G2F,PLA2G3,LIPG,PLCD4
p38 MAPK Signaling	1,00	0,09	1897	IL36G,PLA2G4D,MAPK14,PLA2G2F,HSPB2,MAPT,PLA2G3,HSPB7,STAT1,FAS,IL18RAP
DNA damage-induced 14-3-3ìÄ Signaling	1,00	0,21		CCNE1,CCNB2,CDK1,CCNB1
Aryl Hydrocarbon Receptor Signaling	0,99	0,09		CCNA2,MGST1,ALDH1L1,CCNE1,ALDH1A1,GSTM5,GSTM3,HSPB2,ALDH1A2,HSPB7,ALDH6A1,FAS
ATM Signaling	0,91	0,12	-378	CDC25C,MAPK14,CCNB2,BLM,CDK1,CDC25A,CCNB1
Spermine and Spermidine Degradation I	0,86	0,50		SMOX,PAOX
Eicosanoid Signaling	0,86	0,12	1342	PLA2G16,ALOX12B,LTB4R,PLA2G4D,PLA2G2F,PLA2G3,HPGDS
Oncostatin M Signaling	0,86	0,15	1342	TIMP3,PLAU,STAT1,JAK3,MMP1
Cyclins and Cell Cycle Regulation	0,86	0,10	1,89	CCNA2,CCNE1,CCNB2,PPP2R2C,BTRC,CDK1,CDC25A,CCNB1
Antioxidant Action of Vitamin C	0,85	0,10	-1414	PLA2G16,PLCB4,PLA2G4D,MAPK14,PLA2G2F,SLC2A1,PLA2G3,IKBKE,PLCD4
IL-17A Signaling in Fibroblasts	0,85	0,14		MAPK14,CCL2,LCN2,IKBKE,MMP1
Glutathione-mediated Detoxification	0,84	0,17		MGST1,GSTM5,GSTM3,HPGDS
IL-12 Signaling and Production in Macrophages	0,82	0,08		PPARG,PRKCQ,MAPK14,PIK3R5,IKBKE,SERPINA1,S100A8,IL12RB2,STAT1,IRF1,RBP4
Tumoricidal Function of Hepatic Natural Killer Cells	0,82	0,17		GZMB,ITGAL,FAS,DFFA
Estrogen-mediated S-phase Entry	0,82	0,17	2	CCNA2,CCNE1,CDK1,CDC25A
AMPK Signaling	0,82	0,08	-632	LEP,MAPK14,PRKAR2B,ADRB1,SLC2A1,PRKAA2,ADIPOQ,PIK3R5,PPP2R2C,CFTR,CHRNA3
Role of MAPK Signaling in the Pathogenesis of Influenza	0,82	0,11		CXCL10,PLA2G16,PLA2G4D,MAPK14,PLA2G2F,CCL2,PLA2G3
Glycerol Degradation I	0,81	0,40		GPD1,GK
HIF1ë± Signaling	0,80	0,09		VEGFA,MAPK14,SLC2A1,MMP16,PIK3R5,MMP12,MMP1,PGF,MMP19
RAR Activation	0,79	0,08		PRKCQ,NR2F2,VEGFA,SDR9C7,ALDH1A1,MAPK14,PRKAR2B,ALDH1A2,PML,ZBTB16,MMP1,RBP4,PPARGC1A
Thyroid Cancer Signaling	0,79	0,13		PPARG,CXCL10,NTRK3,CXCL1,TCF7L1
ErbB Signaling	0,79	0,09		PRKCQ,MAPK14,BTC,PAK3,ERBB4,PIK3R5,HBEGF,AREG
Leukocyte Extravasation Signaling	0,78	0,07	2,53	TIMP3,TIMP4,CLDN11,MAPK14,CLDN23,PRKCQ,CLDN8,ARHGAP9,MMP16,PIK3R5,MMP12,ITGAL,MMP1,MMP19
LXR/RXR Activation	0,76	0,08	-1	IL36G,LDLR,TF,CCL2,LPL,UGT1A3,SERPINA1,S100A8,RBP4,IL18RAP
Fatty Acid ë±-oxidation	0,76	0,20		ALOX12B,ALDH1A1,ALDH1A2
Adipogenesis pathway	0,73	0,08		PPARG,RUNX1T1,LEP,PLIN1,LPL,NR2F2,FABP4,SOX9,WNT5A,FGF1
Leptin Signaling in Obesity	0,73	0,10		SOCS3,PLCB4,LEP,PRKAR2B,LEPR,PIK3R5,PLCD4
Granzyme B Signaling	0,73	0,19		GZMB,LMNB2,DFFA
Tryptophan Degradation X (Mammalian, via Tryptamine)	0,73	0,19		ALDH1A1,SMOX,ALDH1A2
Putrescine Degradation III	0,73	0,19		ALDH1A1,SMOX,ALDH1A2
iNOS Signaling	0,70	0,12	2236	MAPK14,IKBKE,STAT1,JAK3,IRF1
VEGF Family Ligand-Receptor Interactions	0,67	0,09	2646	VEGFA,PLA2G4D,PRKCQ,PLA2G2F,PIK3R5,PLA2G3,PGF
Retinoate Biosynthesis I	0,67	0,13		SDR9C7,ALDH1A1,AKR1B10,ALDH1A2
Role of JAK1 and JAK3 in ë_c Cytokine Signaling	0,67	0,10		IL7R,SOCS3,IL4R,PIK3R5,STAT1,JAK3
Type II Diabetes Mellitus Signaling	0,63	0,08		PPARG,SOCS3,PRKCQ,PRKAA2,ADIPOQ,PIK3R5,IKBKE,SMPD3,SLC27A4
Inhibition of Angiogenesis by TSP1	0,63	0,13		VEGFA,MAPK14,SDC2,THBS1
Noradrenaline and Adrenaline Degradation	0,63	0,13		ALDH1A1,SMOX,ALDH1A2,ADH1B
PXR/RXR Activation	0,63	0,10		ALDH1A1,PRKAR2B,HMGCS2,UGT1A1,UGT1A9 (includes others),PPARGC1A
IL-6 Signaling	0,63	0,08	1	VEGFA,SOCS3,IL36G,MAPK14,HSPB2,PIK3R5,IKBKE,HSPB7,IL18RAP
p53 Signaling	0,63	0,08	707	SCO2,MAPK14,JMY,THBS1,PIK3R5,PML,BIRC5,FAS
GADD45 Signaling	0,63	0,16		CCNE1,CDK1,CCNB1
eNOS Signaling	0,63	0,07	1,89	VEGFA,CCNA2,AQP7,PRKCQ,PRKAR2B,HSPA6,PRKAA2,PIK3R5,CHRNA3,PGF
IL-17A Signaling in Airway Cells	0,63	0,09		MAPK14,PIK3R5,IKBKE,CXCL1,JAK3,DEFB4A/DEFB4B
Histidine Degradation III	0,63	0,25		HAL,AMDHD1
Role of Osteoblasts, Osteoclasts and Chondrocytes in Rheumatoid Arthritis	0,63	0,07		FRZB,PIK3R5,IKBKE,ACP5,TCF7L1,IL18RAP,IL36G,WIF1,MAPK14,DKK2,DKK1,MMP1,BMP1,WNT5A
D-myo-inositol-5-phosphate Metabolism	0,63	0,07		SOCS3,CDC25C,PLCB4,PTPN7,PPP1R1B,PPP1R1A,ACP5,PLCD4,CDC25A,PPFIA4
Xanthine and Xanthosine Salvage	0,61	1,00		PNP
Glucocorticoid Receptor Signaling	0,61	0,06		SELE,CDKN1C,HSPA6,PIK3R5,IKBKE,PCK1,MAPK14,AR,CCL2,PRKAA2,NR3C2,PLAU,SERPINE1,STAT1,JAK3,MMP1
IL-9 Signaling	0,61	0,12	1	SOCS3,PIK3R5,STAT1,JAK3
Nicotine Degradation II	0,59	0,10		UGT1A6,UGT1A3,FMO5,UGT1A1,UGT1A9 (includes others)
Glycogen Degradation II	0,58	0,22		PGM5,TYMP
Histidine Degradation VI	0,58	0,22		HAL,AMDHD1
Dopamine Degradation	0,58	0,14		ALDH1A1,SMOX,ALDH1A2
IL-10 Signaling	0,58	0,09		SOCS3,IL36G,IL4R,MAPK14,IKBKE,IL18RAP
Interferon Signaling	0,57	0,11		OAS1,MX1,STAT1,IRF1
Superpathway of Melatonin Degradation	0,57	0,10		UGT1A6,SMOX,UGT1A3,UGT1A1,UGT1A9 (includes others)
Polyamine Regulation in Colon Cancer	0,57	0,14		PPARG,MXD1,PSME3
Type I Diabetes Mellitus Signaling	0,57	0,08	1,89	SOCS3,MAPK14,GZMB,IKBKE,STAT1,IRF1,FAS,CPE
Pancreatic Adenocarcinoma Signaling	0,57	0,08	2646	VEGFA,CCNE1,PIK3R5,HBEGF,STAT1,JAK3,BIRC5,PGF
Clathrin-mediated Endocytosis Signaling	0,57	0,07		VEGFA,LDLR,TF,FGF14,PIK3R5,SERPINA1,S100A8,PDGFD,PGF,FGF13,FGF1,RBP4
Role of Tissue Factor in Cancer	0,56	0,07		VEGFA,MAPK14,GNA15,PIK3R5,PLAUR,HBEGF,CXCL1,MMP1
ERK/MAPK Signaling	0,56	0,06	0	PPARG,PLA2G4D,TLN2,PRKAR2B,PLA2G2F,PAK3,HSPB2,PIK3R5,PLA2G3,PPP2R2C,HSPB7,STAT1
Oleate Biosynthesis II (Animals)	0,56	0,20		SCD5,ALDH6A1
Wnt/ë_-catenin Signaling	0,56	0,07	2121	WIF1,FRZB,CDH3,TLE3,DKK2,PPP2R2C,BTRC,SOX9,TCF7L1,DKK1,WNT5A
Role of IL-17A in Arthritis	0,56	0,09		MAPK14,CCL2,PIK3R5,CXCL1,MMP1
Renin-Angiotensin Signaling	0,56	0,07	0	PRKCQ,MAPK14,PRKAR2B,CCL2,PAK3,PIK3R5,STAT1,AGTR1
IL-17 Signaling	0,55	0,08		CXCL10,MAPK14,CCL2,PIK3R5,CXCL1,DEFB4A/DEFB4B
Acute Phase Response Signaling	0,55	0,07	1667	SOCS3,IL36G,MAPK14,TF,CFB,CP,IKBKE,SERPINA1,SERPINE1,NOLC1,RBP4
Axonal Guidance Signaling	0,54	0,05		SEMA3E,ADAM22,SEMA3G,PRKCQ,EPHA1,PIK3R5,ADAM8,PGF,VEGFA,PLCB4,PRKAR2B,PAK3,GNA15,SDC2,NTRK3,ADAM19,PFN2,ABLIM2,SHANK2,PDGFD,PLCD4,BMP1,WNT5A
IL-22 Signaling	0,53	0,13		SOCS3,MAPK14,STAT1
Triacylglycerol Degradation	0,53	0,13		CES1,LPL,LIPG
Glycogen Degradation III	0,53	0,18		PGM5,TYMP
Salvage Pathways of Pyrimidine Ribonucleotides	0,53	0,08		PRKCQ,PAK3,UPP1,PRKAA2,TTK,CDK1,APOBEC3A
Role of PKR in Interferon Induction and Antiviral Response	0,53	0,10		MAPK14,IKBKE,STAT1,IRF1
Glioma Invasiveness Signaling	0,53	0,09	2236	TIMP3,TIMP4,PIK3R5,PLAUR,PLAU
CCR3 Signaling in Eosinophils	0,53	0,07		PLCB4,PLA2G4D,PRKCQ,MAPK14,PLA2G2F,PAK3,PIK3R5,PLA2G3
Sperm Motility	0,53	0,07	707	PLA2G16,PLCB4,PLA2G4D,PRKCQ,PRKAR2B,PLA2G2F,PLA2G3,PLCD4
IL-17A Signaling in Gastric Cells	0,53	0,12		CXCL10,MAPK14,CXCL1
Role of JAK family kinases in IL-6-type Cytokine Signaling	0,53	0,12		SOCS3,MAPK14,STAT1
Nitric Oxide Signaling in the Cardiovascular System	0,52	0,07	378	VEGFA,PLN,PRKCQ,PRKAR2B,ADRB1,PIK3R5,PGF
Synaptic Long Term Depression	0,52	0,07	1	PLA2G16,PLCB4,PLA2G4D,PRKCQ,PLA2G2F,GNA15,PLA2G3,PPP2R2C,PLCD4
Histamine Degradation	0,52	0,17		ALDH1A1,ALDH1A2
ë_-alanine Degradation I	0,52	0,50		ALDH6A1
Guanine and Guanosine Salvage I	0,52	0,50		PNP
Taurine Biosynthesis	0,52	0,50		CDO1
Glycerol-3-phosphate Shuttle	0,52	0,50		GPD1
L-glutamine Biosynthesis II (tRNA-dependent)	0,52	0,50		GATB
Adenine and Adenosine Salvage I	0,52	0,50		PNP
3-phosphoinositide Degradation	0,50	0,07		SOCS3,CDC25C,PTPN7,PPP1R1B,PPP1R1A,ACP5,MTMR3,CDC25A,PPFIA4
Production of Nitric Oxide and Reactive Oxygen Species in Macrophages	0,50	0,06	2111	PRKCQ,MAPK14,PIK3R5,PPP2R2C,IKBKE,SERPINA1,S100A8,STAT1,JAK3,IRF1,RBP4
p70S6K Signaling	0,50	0,07	0	PLCB4,IL4R,PRKCQ,MAPT,PIK3R5,PPP2R2C,PLCD4,AGTR1
IL-15 Production	0,50	0,11		STAT1,JAK3,IRF1
Role of Pattern Recognition Receptors in Recognition of Bacteria and Viruses	0,49	0,07		CLEC7A,OAS1,IRF7,PRKCQ,OAS2,IL17D,PIK3R5,OAS3
Guanosine Nucleotides Degradation III	0,49	0,15		XDH,PNP
Nicotine Degradation III	0,49	0,09		UGT1A6,UGT1A3,UGT1A1,UGT1A9 (includes others)
D-myo-inositol (1,4,5,6)-Tetrakisphosphate Biosynthesis	0,49	0,07		SOCS3,CDC25C,PTPN7,PPP1R1B,PPP1R1A,ACP5,CDC25A,PPFIA4
D-myo-inositol (3,4,5,6)-tetrakisphosphate Biosynthesis	0,49	0,07		SOCS3,CDC25C,PTPN7,PPP1R1B,PPP1R1A,ACP5,CDC25A,PPFIA4
Pyridoxal 5'-phosphate Salvage Pathway	0,47	0,08		PRKCQ,PAK3,PRKAA2,TTK,CDK1
Superpathway of Inositol Phosphate Compounds	0,46	0,06		SOCS3,CDC25C,PLCB4,PTPN7,PPP1R1B,PPP1R1A,PIK3R5,ACP5,PLCD4,CDC25A,PPFIA4
Sonic Hedgehog Signaling	0,46	0,10		PRKAR2B,CDK1,CCNB1
Urate Biosynthesis/Inosine 5'-phosphate Degradation	0,46	0,14		XDH,PNP
Angiopoietin Signaling	0,45	0,08	0	ANGPTL1,PAK3,PIK3R5,IKBKE,BIRC5
Melatonin Degradation I	0,45	0,09		UGT1A6,UGT1A3,UGT1A1,UGT1A9 (includes others)
Tight Junction Signaling	0,45	0,06		CLDN11,CLDN23,PRKAR2B,VTI1A,CLDN8,NAPG,PPP2R2C,MYH11,MAGI2,GOSR2
Retinol Biosynthesis	0,45	0,10		CES1,LPL,LIPG
Ethanol Degradation II	0,45	0,10		ALDH1A1,ALDH1A2,ADH1B
Colorectal Cancer Metastasis Signaling	0,45	0,06	1941	MMP16,PIK3R5,TCF7L1,BIRC5,PGF,VEGFA,PRKAR2B,STAT1,MMP12,JAK3,MMP1,MMP19,WNT5A
Endothelin-1 Signaling	0,45	0,06	1897	PLA2G16,PLCB4,PLA2G4D,PRKCQ,MAPK14,PLA2G2F,GNA15,PIK3R5,PLA2G3,PLCD4
3-phosphoinositide Biosynthesis	0,45	0,06		SOCS3,CDC25C,PTPN7,PPP1R1B,PPP1R1A,PIK3R5,ACP5,CDC25A,PPFIA4
Oxidative Ethanol Degradation III	0,45	0,13		ALDH1A1,ALDH1A2
Thyronamine and Iodothyronamine Metabolism	0,45	0,33		DIO2
1,25-dihydroxyvitamin D3 Biosynthesis	0,45	0,33		CYP27B1
Thyroid Hormone Metabolism I (via Deiodination)	0,45	0,33		DIO2
Neuregulin Signaling	0,45	0,07	816	PRKCQ,BTC,ERBB4,HBEGF,CDK5R1,AREG
Dendritic Cell Maturation	0,45	0,06		PLCB4,IL36G,LEP,MAPK14,LEPR,PIK3R5,IKBKE,STAT1,PLCD4,FCGR3A/FCGR3B
Cytotoxic T Lymphocyte-mediated Apoptosis of Target Cells	0,45	0,10		GZMB,FAS,DFFA
UVA-Induced MAPK Signaling	0,44	0,07	1	PLCB4,MAPK14,PIK3R5,STAT1,SMPD3,PLCD4
Apoptosis Signaling	0,44	0,07	-447	PRKCQ,IKBKE,BCL2A1,CDK1,FAS,DFFA
Role of JAK2 in Hormone-like Cytokine Signaling	0,44	0,09		SOCS3,GHR,STAT1
Complement System	0,44	0,09		CFB,C7,CFH
Amyloid Processing	0,44	0,08		MAPK14,PRKAR2B,MAPT,CDK5R1
Adenosine Nucleotides Degradation II	0,44	0,13		XDH,PNP
Parkinson's Signaling	0,44	0,13		MAPK14,SNCA
Growth Hormone Signaling	0,44	0,07	447	SOCS3,GHR,PRKCQ,PIK3R5,STAT1
Aldosterone Signaling in Epithelial Cells	0,44	0,06		PLCB4,PRKCQ,HSPB2,HSPA6,PIK3R5,HSPB7,NR3C2,PLCD4,HSPB6
Factors Promoting Cardiogenesis in Vertebrates	0,44	0,07		CCNE1,PRKCQ,MAPK14,TCF7L1,DKK1,BMP1
PPAR Signaling	0,42	0,07	-1633	PPARG,IL36G,IKBKE,PDGFD,PPARGC1A,IL18RAP
MIF-mediated Glucocorticoid Regulation	0,42	0,09		PLA2G4D,PLA2G2F,PLA2G3
PEDF Signaling	0,41	0,07	1342	PPARG,MAPK14,PIK3R5,IKBKE,FAS
Ethanol Degradation IV	0,41	0,12		ALDH1A1,ALDH1A2
Arsenate Detoxification I (Glutaredoxin)	0,40	0,25		PNP
Creatine-phosphate Biosynthesis	0,40	0,25		CKMT2
Phenylethylamine Degradation I	0,40	0,25		AOC3
Melatonin Degradation II	0,40	0,25		SMOX
Arginine Degradation I (Arginase Pathway)	0,40	0,25		ARG1
NAD Biosynthesis III	0,40	0,25		NAMPT
L-cysteine Degradation I	0,40	0,25		CDO1
Prolactin Signaling	0,40	0,07	1342	SOCS3,PRKCQ,PIK3R5,STAT1,IRF1
STAT3 Pathway	0,40	0,07		SOCS3,GHR,MAPK14,NTRK3,CDC25A
Differential Regulation of Cytokine Production in Macrophages and T Helper Cells by IL-17A and IL-17F	0,40	0,11		CCL2,CXCL1
Mouse Embryonic Stem Cell Pluripotency	0,40	0,06	0	LIFR,MAPK14,PIK3R5,TCF7L1,JAK3,ID4
BMP signaling pathway	0,39	0,07		SOSTDC1,FST,MAPK14,PRKAR2B,BMP1
Role of CHK Proteins in Cell Cycle Checkpoint Control	0,38	0,07	0	CDC25C,PPP2R2C,CDK1,CDC25A
Regulation of Cellular Mechanics by Calpain Protease	0,38	0,07		CCNA2,CCNE1,TLN2,CDK1
Purine Nucleotides Degradation II (Aerobic)	0,37	0,11		XDH,PNP
VDR/RXR Activation	0,36	0,06	1342	CXCL10,PRKCQ,MXD1,KLK6,CYP27B1
CDK5 Signaling	0,36	0,06	-816	MAPK14,PRKAR2B,PPP1R1B,MAPT,PPP2R2C,CDK5R1
Protein Citrullination	0,35	0,20		PADI1
Ceramide Biosynthesis	0,35	0,20		SPTLC2
Paxillin Signaling	0,35	0,06	0	TLN2,MAPK14,PAK3,PIK3R5,ITGAL,ITGAX
Reelin Signaling in Neurons	0,34	0,06		MAPT,PIK3R5,LRP8,ITGAL,CDK5R1
Activation of IRF by Cytosolic Pattern Recognition Receptors	0,31	0,07	1	IRF7,IKBKE,STAT1,ISG15
FXR/RXR Activation	0,31	0,06		PPARG,IL36G,TF,LPL,SERPINA1,PPARGC1A,RBP4
MIF Regulation of Innate Immunity	0,31	0,07		PLA2G4D,PLA2G2F,PLA2G3
Role of Hypercytokinemia/hyperchemokinemia in the Pathogenesis of Influenza	0,31	0,07		CXCL10,IL36G,CCL2
Role of IL-17F in Allergic Inflammatory Airway Diseases	0,31	0,07		CXCL10,CCL2,CXCL1
Dermatan Sulfate Biosynthesis (Late Stages)	0,31	0,07		UST,HS3ST3A1,SULT2B1
Urea Cycle	0,31	0,17		ARG1
Arginine Degradation VI (Arginase 2 Pathway)	0,31	0,17		ARG1
Superoxide Radicals Degradation	0,31	0,17		SOD3
Adenine and Adenosine Salvage III	0,31	0,17		PNP
Purine Ribonucleosides Degradation to Ribose-1-phosphate	0,31	0,17		PNP
Glycogen Biosynthesis II (from UDP-D-Glucose)	0,31	0,17		GYG2
GDP-glucose Biosynthesis	0,31	0,17		PGM5
PCP pathway	0,31	0,06		SDC2,CTHRC1,PFN2,WNT5A
Ephrin Receptor Signaling	0,31	0,05		VEGFA,PAK3,GNA15,SDC2,SORBS1,EPHA1,PDGFD,PGF,FGF1
Autoimmune Thyroid Disease Signaling	0,31	0,07		GZMB,FAS,TG
UVC-Induced MAPK Signaling	0,31	0,07		PRKCQ,MAPK14,SMPD3
FGF Signaling	0,29	0,06	-447	MAPK14,FGF14,PIK3R5,FGF13,FGF1
CD40 Signaling	0,29	0,06	2	MAPK14,PIK3R5,IKBKE,JAK3
Graft-versus-Host Disease Signaling	0,28	0,07		IL36G,GZMB,FAS
Chondroitin Sulfate Biosynthesis (Late Stages)	0,28	0,07		UST,HS3ST3A1,SULT2B1
Fc Epsilon RI Signaling	0,28	0,06	2449	PLA2G4D,PRKCQ,MAPK14,PLA2G2F,PIK3R5,PLA2G3
Role of NANOG in Mammalian Embryonic Stem Cell Pluripotency	0,28	0,06		LIFR,PIK3R5,TCF7L1,JAK3,WNT5A,BMP1
Glucose and Glucose-1-phosphate Degradation	0,28	0,14		PGM5
Phosphatidylcholine Biosynthesis I	0,28	0,14		CHPT1
Tryptophan Degradation to 2-amino-3-carboxymuconate Semialdehyde	0,28	0,14		KYNU
Huntington's Disease Signaling	0,27	0,05		PLCB4,PRKCQ,VTI1A,GNA15,HSPA6,PIK3R5,NAPG,GOSR2,PSME3,SNCA,CDK5R1
Primary Immunodeficiency Signaling	0,26	0,07		IL7R,JAK3,TAP2
MSP-RON Signaling Pathway	0,26	0,07		F12,CCL2,PIK3R5
Hereditary Breast Cancer Signaling	0,26	0,05		CDC25C,PIK3R5,BLM,FANCA,CDK1,CCNB1
Regulation of the Epithelial-Mesenchymal Transition Pathway	0,26	0,05		LOX,FGF14,PIK3R5,TCF7L1,PDGFD,JAK3,FGF13,WNT5A,FGF1
Melatonin Signaling	0,26	0,06	1	PLCB4,PRKCQ,PRKAR2B,PLCD4
Antiproliferative Role of TOB in T Cell Signaling	0,26	0,08		CCNA2,CCNE1
D-myo-inositol (1,4,5)-Trisphosphate Biosynthesis	0,26	0,08		PLCB4,PLCD4
Death Receptor Signaling	0,26	0,05	1342	HSPB2,IKBKE,HSPB7,FAS,DFFA
Airway Pathology in Chronic Obstructive Pulmonary Disease	0,26	0,13		MMP1
Phosphatidylethanolamine Biosynthesis II	0,26	0,13		ETNK1
Citrulline Biosynthesis	0,26	0,13		ARG1
Sphingomyelin Metabolism	0,26	0,13		SMPD3
Renal Cell Carcinoma Signaling	0,26	0,06		VEGFA,SLC2A1,PAK3,PIK3R5
Cell Cycle Control of Chromosomal Replication	0,25	0,07		CDC45,CDT1
Heparan Sulfate Biosynthesis (Late Stages)	0,25	0,06		UST,HS3ST3A1,SULT2B1
TREM1 Signaling	0,25	0,06	2	CCL2,LAT2,DEFB4A/DEFB4B,ITGAX
Actin Cytoskeleton Signaling	0,25	0,05		TLN2,PAK3,FGF14,PIK3R5,PFN2,MYH11,PDGFD,IQGAP3,FGF13,FGF1
Synaptic Long Term Potentiation	0,25	0,05		PLCB4,PRKCQ,PRKAR2B,GNA15,PPP1R1A,PLCD4
14-3-3-mediated Signaling	0,25	0,05		PLCB4,PRKCQ,MAPT,PIK3R5,SNCA,PLCD4
CNTF Signaling	0,25	0,06		LIFR,PIK3R5,STAT1
JAK/Stat Signaling	0,24	0,06	1	SOCS3,PIK3R5,STAT1,JAK3
HMGB1 Signaling	0,24	0,05	1342	SELE,MAPK14,CCL2,IL17D,PIK3R5,SERPINE1
P2Y Purigenic Receptor Signaling Pathway	0,24	0,05	816	P2RY2,PLCB4,PRKCQ,PRKAR2B,PIK3R5,PLCD4
Pathogenesis of Multiple Sclerosis	0,24	0,11		CXCL10
Prostanoid Biosynthesis	0,24	0,11		HPGDS
LPS-stimulated MAPK Signaling	0,24	0,05	2	PRKCQ,MAPK14,PIK3R5,IKBKE
NF-ë¼B Activation by Viruses	0,24	0,05	2	PRKCQ,PIK3R5,IKBKE,ITGAL
IL-4 Signaling	0,24	0,05		IL4R,PIK3R5,NR3C2,JAK3
T Cell Receptor Signaling	0,24	0,05		PTPN7,PRKCQ,PIK3R5,IKBKE,CTLA4
Gë±q Signaling	0,22	0,05	378	PLCB4,PRKCQ,GNA15,PIK3R5,IKBKE,CHRM3,AGTR1
Chondroitin Sulfate Biosynthesis	0,22	0,06		UST,HS3ST3A1,SULT2B1
Ketogenesis	0,22	0,10		HMGCS2
NAD Phosphorylation and Dephosphorylation	0,22	0,10		ACP5
Methylglyoxal Degradation III	0,22	0,10		AKR1B10
Neuropathic Pain Signaling In Dorsal Horn Neurons	0,22	0,05	447	PLCB4,PRKCQ,PRKAR2B,PIK3R5,PLCD4
UVB-Induced MAPK Signaling	0,22	0,06		PRKCQ,MAPK14,PIK3R5
HER-2 Signaling in Breast Cancer	0,22	0,05		CCNE1,PRKCQ,PIK3R5,AREG
4-1BB Signaling in T Lymphocytes	0,22	0,06		MAPK14,IKBKE
Dopamine Receptor Signaling	0,22	0,05		PRKAR2B,PPP1R1B,SMOX,PPP2R2C
PDGF Signaling	0,22	0,05	1	PIK3R5,PDGFD,STAT1,JAK3
Lymphotoxin ë_ Receptor Signaling	0,22	0,06		PIK3R5,IKBKE,CXCL1
Dermatan Sulfate Biosynthesis	0,22	0,06		UST,HS3ST3A1,SULT2B1
Acyl-CoA Hydrolysis	0,21	0,09		ACOT2
Thrombopoietin Signaling	0,21	0,05		PRKCQ,PIK3R5,STAT1
Heparan Sulfate Biosynthesis	0,21	0,05		UST,HS3ST3A1,SULT2B1
Wnt/Ca+ pathway	0,21	0,05		PLCB4,PLCD4,WNT5A
GNRH Signaling	0,20	0,05	0	PLCB4,PRKCQ,MAPK14,PRKAR2B,PAK3,GNA15
Circadian Rhythm Signaling	0,20	0,06		PER1,BHLHE41
TWEAK Signaling	0,20	0,06		IKBKE,TNFRSF12A
EGF Signaling	0,20	0,05		MAPK14,PIK3R5,STAT1
NRF2-mediated Oxidative Stress Response	0,20	0,05		MGST1,PRKCQ,MAPK14,GSTM5,GSTM3,PIK3R5,FOSL1,SOD3
Mevalonate Pathway I	0,20	0,08		HMGCS2
Stearate Biosynthesis I (Animals)	0,20	0,06		ACOT2,SLC27A4
Ovarian Cancer Signaling	0,20	0,05		VEGFA,PRKAR2B,PIK3R5,TCF7L1,PGF,WNT5A
ErbB4 Signaling	0,20	0,05		PRKCQ,ERBB4,PIK3R5
Human Embryonic Stem Cell Pluripotency	0,20	0,05		NTRK3,PIK3R5,TCF7L1,PDGFD,WNT5A,BMP1
Tec Kinase Signaling	0,20	0,04	1633	PRKCQ,PAK3,GNA15,PIK3R5,STAT1,JAK3,FAS
Corticotropin Releasing Hormone Signaling	0,20	0,05		VEGFA,IVL,PRKCQ,MAPK14,PRKAR2B
Cell Cycle Regulation by BTG Family Proteins	0,20	0,06		CCNE1,PPP2R2C
Cardiac ë_-adrenergic Signaling	0,20	0,05	-1342	AKAP12,PLN,PRKAR2B,ADRB1,PPP1R1A,PPP2R2C
Dopamine-DARPP32 Feedback in cAMP Signaling	0,20	0,04	0	PLCB4,PRKCQ,PRKAR2B,PPP1R1B,KCNJ15,PPP2R2C,PLCD4
Induction of Apoptosis by HIV1	0,20	0,05		IKBKE,FAS,DFFA
Natural Killer Cell Signaling	0,20	0,05		PRKCQ,PAK3,PIK3R5,LILRB1,FCGR3A/FCGR3B
Sphingosine-1-phosphate Signaling	0,20	0,05	447	PLCB4,PIK3R5,PDGFD,SMPD3,PLCD4
Molecular Mechanisms of Cancer	0,20	0,04		CDC25C,PRKCQ,PIK3R5,AURKA,FAS,PLCB4,CCNE1,MAPK14,PRKAR2B,GNA15,PAK3,JAK3,BMP1,WNT5A,CDC25A
Fatty Acid Activation	0,20	0,08		SLC27A4
NAD biosynthesis II (from tryptophan)	0,20	0,08		KYNU
Chondroitin Sulfate Degradation (Metazoa)	0,20	0,08		CEMIP
Choline Biosynthesis III	0,20	0,08		CHPT1
IL-8 Signaling	0,20	0,04	2828	VEGFA,PRKCQ,PIK3R5,HBEGF,IKBKE,CXCL1,PGF,ITGAX
nNOS Signaling in Skeletal Muscle Cells	0,18	0,07		SNTB1
Superpathway of Citrulline Metabolism	0,18	0,07		ARG1
Dermatan Sulfate Degradation (Metazoa)	0,18	0,07		CEMIP
Phenylalanine Degradation IV (Mammalian, via Side Chain)	0,18	0,07		SMOX
Vitamin-C Transport	0,18	0,07		SLC2A1
GM-CSF Signaling	0,18	0,05		PIK3R5,STAT1,BCL2A1
April Mediated Signaling	0,18	0,05		MAPK14,IKBKE
Cell Cycle: G1/S Checkpoint Regulation	0,17	0,05		CCNE1,BTRC,CDC25A
G Beta Gamma Signaling	0,17	0,05		PRKCQ,PRKAR2B,GNA15,HBEGF
Docosahexaenoic Acid (DHA) Signaling	0,17	0,05		PIK3R5,BCL2A1
Netrin Signaling	0,17	0,05		PRKAR2B,ABLIM2
CDP-diacylglycerol Biosynthesis I	0,17	0,07		GPAM
Virus Entry via Endocytic Pathways	0,17	0,04		PRKCQ,PIK3R5,ITGAL,FOLR1
VEGF Signaling	0,17	0,04	2	SH2D2A,VEGFA,PIK3R5,PGF
Role of BRCA1 in DNA Damage Response	0,17	0,05		STAT1,BLM,FANCA
Role of NFAT in Regulation of the Immune Response	0,17	0,04	1,89	PLCB4,PRKCQ,GNA15,PIK3R5,IKBKE,RCAN2,FCGR3A/FCGR3B
B Cell Activating Factor Signaling	0,17	0,05		MAPK14,IKBKE
Neuroprotective Role of THOP1 in Alzheimer's Disease	0,17	0,05		PRKAR2B,MAPT
Transcriptional Regulatory Network in Embryonic Stem Cells	0,17	0,05		CDYL,TCF7L1
IL-1 Signaling	0,17	0,04	1	MAPK14,PRKAR2B,GNA15,IKBKE
RAN Signaling	0,17	0,06		RANGAP1
Extrinsic Prothrombin Activation Pathway	0,17	0,06		F12
Superpathway of Geranylgeranyldiphosphate Biosynthesis I (via Mevalonate)	0,17	0,06		HMGCS2
IL-15 Signaling	0,17	0,05		MAPK14,PIK3R5,JAK3
Role of RIG1-like Receptors in Antiviral Innate Immunity	0,17	0,05		IRF7,IKBKE
Mechanisms of Viral Exit from Host Cells	0,17	0,05		PRKCQ,LMNB2
PTEN Signaling	0,17	0,04	447	GHR,NTRK3,PIK3R5,IKBKE,MAGI2
Erythropoietin Signaling	0,17	0,04		SOCS3,PRKCQ,PIK3R5
CCR5 Signaling in Macrophages	0,17	0,04		PRKCQ,MAPK14,FAS
T Helper Cell Differentiation	0,17	0,04		IL4R,IL12RB2,STAT1
Agrin Interactions at Neuromuscular Junction	0,17	0,04		PAK3,ERBB4,ITGAL
Glioblastoma Multiforme Signaling	0,17	0,04	447	PLCB4,CCNE1,PIK3R5,PDGFD,PLCD4,WNT5A
Chemokine Signaling	0,17	0,04		PLCB4,MAPK14,CCL2
Macropinocytosis Signaling	0,17	0,04		PRKCQ,PIK3R5,PDGFD
Glutathione Redox Reactions I	0,17	0,06		MGST1
ë_-linolenate Biosynthesis II (Animals)	0,17	0,06		SLC27A4
Phosphatidylglycerol Biosynthesis II (Non-plastidic)	0,17	0,06		GPAM
Mitochondrial L-carnitine Shuttle Pathway	0,17	0,06		SLC27A4
Sertoli Cell-Sertoli Cell Junction Signaling	0,16	0,04		CLDN11,CLDN23,MAPK14,PRKAR2B,CLDN8,SORBS1,MAGI2
Serotonin Receptor Signaling	0,16	0,05		SMOX,HTR3A
Basal Cell Carcinoma Signaling	0,16	0,04		TCF7L1,WNT5A,BMP1
Valine Degradation I	0,16	0,06		ALDH6A1
Role of NFAT in Cardiac Hypertrophy	0,16	0,04		PLCB4,PRKCQ,MAPK14,PRKAR2B,PIK3R5,RCAN2,PLCD4
IL-3 Signaling	0,16	0,04		PRKCQ,PIK3R5,STAT1
FLT3 Signaling in Hematopoietic Progenitor Cells	0,16	0,04		MAPK14,PIK3R5,STAT1
Small Cell Lung Cancer Signaling	0,16	0,04		CCNE1,PIK3R5,IKBKE
Gap Junction Signaling	0,15	0,04		PLCB4,PRKCQ,PRKAR2B,ADRB1,PIK3R5,PLCD4
Caveolar-mediated Endocytosis Signaling	0,15	0,04		COPG2,ITGAL,ITGAX
Tryptophan Degradation III (Eukaryotic)	0,15	0,05		KYNU
TNFR1 Signaling	0,14	0,04		PAK3,IKBKE
Role of Lipids/Lipid Rafts in the Pathogenesis of Influenza	0,14	0,05		RSAD2
Cholecystokinin/Gastrin-mediated Signaling	0,14	0,04	1	PLCB4,IL36G,PRKCQ,MAPK14
Allograft Rejection Signaling	0,13	0,04		GZMB,FAS
Ephrin A Signaling	0,13	0,04		EPHA1,PIK3R5
Rac Signaling	0,13	0,04	1	PAK3,PIK3R5,CDK5R1,IQGAP3
Acute Myeloid Leukemia Signaling	0,13	0,04		PIK3R5,TCF7L1,PML
NAD Salvage Pathway II	0,13	0,05		ACP5
Pyrimidine Deoxyribonucleotides De Novo Biosynthesis I	0,13	0,05		RRM2
Role of Cytokines in Mediating Communication between Immune Cells	0,11	0,04		IL36G,IL24
Role of JAK1, JAK2 and TYK2 in Interferon Signaling	0,10	0,04		STAT1
