# Supplementary material for: Meta-analysis derived atopic dermatitis (MADAD) transcriptome defines a robust AD signature highlighting the involvement of atherosclerosis and lipid metabolism pathways
Source: BMC Med Genomics. 2015 Oct 12;8:60. doi: 10.1186/s12920-015-0133-x (PMC4603338; doi:10.1186/s12920-015-0133-x)
Supplement: Supplementary file 11 — IPA Pathways and GO terms IDD genes. (XLSX 9 kb) [file 12920_2015_133_MOESM11_ESM.xlsx]

## Sheet: Sheet1
Table E6 - IPA Pathways and GO terms IDD genes
Term	Genes
Bupropion Degradation	RELB,IL36RN,IL23A
IL-17A Signaling in Gastric Cells	CYP4F8,CYP2J2
Acetone Degradation I (to Methylglyoxal)	CXCL11,CCL5
Altered T Cell and B Cell Signaling in Rheumatoid Arthritis	CYP4F8,CYP2J2
IL-17 Signaling	CXCL11,MMP3,PIK3CG
Chemokine Signaling	CCL13,PIK3CG,CCL5
γ-linolenate Biosynthesis II (Animals)	FADS2,FADS1
GM-CSF Signaling	PIK3CG,HCK,LYN
Pathogenesis of Multiple Sclerosis	CXCL11,CCL5
Oleate Biosynthesis II (Animals)	FADS2,FADS1
Dendritic Cell Maturation	PIK3CG,RELB,IL36RN,CD1B,IL23A
Reelin Signaling in Neurons	PIK3CG,HCK,LYN,MAP4K1
Atherosclerosis Signaling	MMP3,IL36RN,PNPLA3,MMP9,SELPLG
Agranulocyte Adhesion and Diapedesis	CXCL11,CCL13,MMP3,CCL8,IL36RN,XCL2,CCL22,CCL26,CCL5,MMP9,SELPLG
Granulocyte Adhesion and Diapedesis	FPR3,CXCL11,CCL13,MMP3,CCL8,IL36RN,XCL2,CCL22,CCL26,CCL5,MMP9,SELPLG
fatty acid metabolic process (GO:0006631)	ACOX2, CYP4F8, CYP2J2, FA2H, FADS1, ELOVL3, HAO2, FADS2
defense response (GO:0006952)	LYN, HCK, CCL8, GAL, CXCL11, CCL5, TRAT1, CCL26, CD48, CCL13, CCL22, IL23A, PTX3
inflammatory response (GO:0006954)	CCL22, CCL13, IL23A, LYN, CCL8, CXCL11, GAL, PTX3, CCL5, CCL26
taxis (GO:0042330)	CCL22, CCL13, CCL8, FPR3, CXCL11, CCL5, XCL2, CCL26
chemotaxis (GO:0006935)	CCL22, CCL13, CCL8, FPR3, CXCL11, CCL5, XCL2, CCL26
immune response (GO:0006955)	LYN, RELB, GPSM3, CCL8, CD1B, CXCL11, CCL5, CD1E, TRAT1, CCL26, CCL13, CCL22, IL23A, PTX3, XCL2, GBP1
