# Supplementary material for: Meta-analysis derived atopic dermatitis (MADAD) transcriptome defines a robust AD signature highlighting the involvement of atherosclerosis and lipid metabolism pathways
Source: BMC Med Genomics. 2015 Oct 12;8:60. doi: 10.1186/s12920-015-0133-x (PMC4603338; doi:10.1186/s12920-015-0133-x)
Supplement: Supplementary file 12 — Overrepresented Hub30 Genes and module names. (LS) (XLSX 38 kb) [file 12920_2015_133_MOESM12_ESM.xlsx]

## Sheet: Sheet1
Table E7 - Overrepresented Hub30 Genes and module names (LS)
Module	M	Title	Overrepresented HUB30 Genes	Other Hub30 Genes
turquoise	M1	metal ion binding	MZF1, ZNF688, E4F1, MZF1
midnightblue	M2	protein binding / NAD binding	OTUD7B, ADAM15, PLD3, ARL2, RANBP3, PCGF2, EIF3G, CIZ1, WIPF2, MAP4, CIZ1, CUTA, WASF2, ABHD14B, MAP4
brown	M3	protein binding / negative regulation of cell proliferation	USP34, CELF1, MYOF, KMT2A, TBRG1, SPG7, OCIAD1, DCAF8
greenyellow	M4	Tight junction / Adherens junction	LUZP1, DDX24, CHD4, CHD4, TOX4, BRD4, GLG1, UBN1, FAF2, ZNF609, VGLL4, ANKRD11, RABL6, YTHDC1, DYNC1H1, EP400, TTC17, UBN2, ARHGAP21, MED13L, GOLGA2
red	M5	transcription, DNA-templated	DMTF1, RBM39, CCNT2, SLTM, ARGLU1, ARID4B, ARGLU1
cyan_1	M6	cellular lipid metabolic process	FADS2, HGD, CRAT, CRAT, FAR2, ELOVL3, FAR2
purple_1	M7	Vascular smooth muscle contraction	PLCB4, AQP5, CHRM3
lightgreen_2	M8	mitosis
tan_1	M9	poly(A) RNA binding	GNL2, ESRP2, MTO1, RBM26, RPS15A
green_1	M10	epidermis development	KRT17, GJB5, COL17A1, CRABP2, OVOL1, SPRR2G, AGPAT2, KLK7, FABP5, SPRR1A, SPRR3, S100A7, FOXN1, CALML5, KRT16, SPRR1B, SPRR2D, LAMB3, FLOT2, GAB1
salmon_1	M11	mitotic cell cycle	SMC4, CCNB2, CDC20, UBE2C, CDK1, BUB1B, ZWINT, CDC45, AURKA, BUB1, RRM2, CCNB1, KIF20A, CDCA5, SKA2, CENPW, CCNB1
pink_1	M12	extracellular matrix organization	DCN, COL1A2, CTSK, VCAN, DCN, MFAP5, DCN, DCN, COL14A1, MFAP5, MFAP5, ADAMTS2, LOX, VCAN, CCDC80, CCDC80
black_1	M13	gene expression / viral process	JAK1, ADAM9, ARPC5, CTNNA1, YWHAZ, EPRS, BCLAF1, G3BP1, CUL5, CSNK1A1, CDC5L, DHX9, KIAA1109, PICALM, CCNK, FYTTD1, CSNK1A1, ATP11B, HECTD1
lightcyan_1	M14	Focal adhesion	PIK3R1
lightyellow_1	M15	inflammatory response	CXCL1, IL1B, NLRP3, CXCL3, CXCL2, CCRL2, IL1B
magenta_1	M16	cytokine-mediated signaling pathway	IL12RB1, IL10RA, HCK
blue_3	M17	gene expression / innate immune response	SSR1, PSMA5, PSMA3, EIF5, EIF2S2, SF3B6, TNPO1
grey60_1	M18	small molecule metabolic process	PSMD1, CTPS1, GOT1, ATP5C1, MMACHC, AK2, ATP5C1, COQ3
royalblue_2	M19	keratan sulfate catabolic process	PRELP
yellow_1	M20	signal transduction	RHEB
grey_1	M21	immune response / response to lipopolysaccharide		HLA-DQB1, CCL26, TCF7, MBP, MS4A2, SBSPON, CTSG, CCL21, CTLA4, FCGR2A, CYSLTR2, CD1A, SMAD6, LAX1, CD8B, IFITM3, MAP3K14, CCL27, ENPP1, TNFSF11, TNFSF10
