# Supplementary material for: Meta-analysis derived atopic dermatitis (MADAD) transcriptome defines a robust AD signature highlighting the involvement of atherosclerosis and lipid metabolism pathways
Source: BMC Med Genomics. 2015 Oct 12;8:60. doi: 10.1186/s12920-015-0133-x (PMC4603338; doi:10.1186/s12920-015-0133-x)
Supplement: Supplementary file 13 — Overrepresented Hub30 Genes and module names. (NL) (XLSX 47 kb) [file 12920_2015_133_MOESM13_ESM.xlsx]

## Sheet: Sheet1
Table E8 - Overrepresented Hub30 Genes and module names (NL)
Module	M	Title	Overrepresented HUB30 Genes	Other Hub30 Genes
royalblue	M1	nucleobase-containing compound metabolic process	OAS2
green	M2	innate immune response	HLA-B, ITCH	PIK3R2, BRK1, TRAF6, PIK3CA, NFKB1, HLA-E, NFKBIA, CDC42, CALM1, UBE2D3, B2M, PRKAR2A, MAPK1, RAC1, PAK2, ADCY3, ZC3HAV1, SAMHD1, MAP3K7, MAPK9, VAV3, CREB1, LYN, HSP90AB1, ATF2, HLA-B, ITCH, DDX3X, ARPC4, POLR2E, IFI16, FOXO1, DHX9, C1S, NFATC3, TNRC6B, MAP3K1, RELA, POLR3K, EGFR, TAB2, PML, AKIRIN2, CFL1, FCGR2A, AKT1S1, NCKAP1, KITLG, ITPR2, PTK2, CRCP, ARPC5, UBE2V1, YWHAB, PRKDC, NCK1, FOXO3…
magenta	M3	keratinization	CNFN, TGM3
lightcyan	M4	cytokine-mediated signaling pathway	CCL18, CCL26, TNF, CXCR6, TNFRSF1A, TNFRSF10A, IL26, IL12RB2, CCL2
red	M5	gene expression	SSR1, PSMA3, RAN, PSMD10
turquoise	M6	protein binding	PRKD3, UBA2, RCN2, SEC63, CTR9, RNF6, FMR1, PCNP, FBXO3, ATF1, HMGB1, IREB2
lightyellow	M7	T cell receptor signaling pathway	CD247, CARD11, LCP2
tan	M8	Staphylococcus aureus infection	SELPLG, ITGB2, HLA-DMB, HLA-DPA1
midnightblue	M9	ECM-receptor interaction	ITGA5, HSPG2, VWF, ITGA7
pink	M10	extracellular matrix organization	OLFML2B, DDR2, DDR2, ADAMTS5, FBN1
brown	M11	regulation of transcription, DNA-templated	CCNL2, ZNF789
cyan	M12	cellular lipid metabolic process	CRAT, CRAT, FAR2, ELOVL3, AGPAT3
purple	M13	transmembrane transport	ATP6V0A4, MFSD4
grey60	M14	homophilic cell adhesion	DSG2
lightgreen	M15	RNA polymerase II transcription factor binding	ID4, AR, RELN, NCOA1, ID4
blue	M16	Tight junction
greenyellow	M17	protein binding / transcription, DNA-templated	OCIAD1, PRKAR2A, ZC3H7B, CDK13, UACA
salmon	M18	protein binding / cytokine receptor activity	MYBL2, DYRK1B, TCAP, ZNF205, TSC22D4, FZR1, APBA3, WRAP53, LRCH4, SPPL2B, NOXA1, LETM1
black	M19	small molecule metabolic process	PPP1CA, BCKDHA, ATP5D, PGLS
yellow	M20	ATP binding	GSS, FLAD1, ATP13A1, FUK, CLCN7
grey	M21	adaptive immune response	RIPK2, BCL10, JAM3, CTSH, PIK3CG
