# Supplementary material for: Meta-analysis derived atopic dermatitis (MADAD) transcriptome defines a robust AD signature highlighting the involvement of atherosclerosis and lipid metabolism pathways
Source: BMC Med Genomics. 2015 Oct 12;8:60. doi: 10.1186/s12920-015-0133-x (PMC4603338; doi:10.1186/s12920-015-0133-x)
Supplement: Supplementary file 15 — Adjusted P-values for the significance indicators in Figure 2B. (XLSX 8 kb) [file 12920_2015_133_MOESM15_ESM.xlsx]

## Sheet: Sheet1
Table E10 – Adjusted P-values for the significance indicators in Figure 2B
	CCL13	CCL17	CCL18	CCL22	CCL26	CCL5	IL4R	IL7R
FA2H	0.948209	0.950353	0.562598	0.177884	0.966303	0.566993	0.0296678	0.155389
ELOVL3	0.828877	0.931059	0.177172	0.177884	0.708905	0.266032	0.0435134	0.130753
SPTLC2	0.828877	0.931059	0.562598	0.177884	0.959318	0.266032	0.0173111	0.0757723
LPL	0.948209	0.429433	0.177172	0.177884	0.708905	0.266032	0.111387	0.130753
FASN	0.828877	0.931059	0.12251	0.105117	0.708905	0.266032	0.0296678	0.0757723
FAR2	0.948209	0.931059	0.562598	0.177884	0.708905	0.266032	0.0338927	0.10578
CES1	0.948209	0.0456812	0.177172	0.177884	0.806765	0.487805	0.0296678	0.156496
