# Supplementary material for: Meta-analysis derived atopic dermatitis (MADAD) transcriptome defines a robust AD signature highlighting the involvement of atherosclerosis and lipid metabolism pathways
Source: BMC Med Genomics. 2015 Oct 12;8:60. doi: 10.1186/s12920-015-0133-x (PMC4603338; doi:10.1186/s12920-015-0133-x)
Supplement: Supplementary file 16 — BH adjusted p-values WGCNA LS Modules. (XLSX 9 kb) [file 12920_2015_133_MOESM16_ESM.xlsx]

## Sheet: Sheet1
Table E11 - BH adjusted p-values WGCNA LS Modules
Module	Age	SCORAD	IgE
M1	0.88798	0.078723	0.558793
M2	0.684826	0.245132	0.909621
M3	0.88798	0.0122774	0.68145
M4	0.890858	0.19059	0.659564
M5	0.684826	0.297691	0.659564
M6	0.684826	0.70764	0.659564
M7	0.923151	0.00159661	0.558793
M8	0.981785	0.0458185	0.558793
M9	0.684826	0.180934	0.970303
M10	0.684826	0.00679237	0.610393
M11	0.88798	0.00863005	0.610393
M12	0.684826	0.0458185	0.659564
M13	0.88798	0.00159661	0.558793
M14	0.88798	0.301412	0.909621
M15	0.88798	0.24058	0.970303
M16	0.88798	0.722124	0.909621
M17	0.684826	0.00159661	0.558793
M18	0.684826	0.0257497	0.558793
M19	0.684826	0.366405	0.909621
M20	0.88798	0.233523	0.659564
M21	0.684826	0.0458185	0.558793
