# Supplementary material for: Meta-analysis derived atopic dermatitis (MADAD) transcriptome defines a robust AD signature highlighting the involvement of atherosclerosis and lipid metabolism pathways
Source: BMC Med Genomics. 2015 Oct 12;8:60. doi: 10.1186/s12920-015-0133-x (PMC4603338; doi:10.1186/s12920-015-0133-x)
Supplement: Supplementary file 17 — BH adjusted p-values WGCNA NL Modules. (XLSX 9 kb) [file 12920_2015_133_MOESM17_ESM.xlsx]

## Sheet: Sheet1
Table E12 - BH adjusted p-values WGCNA NL Modules
Module	Age	SCORAD	IgE
M1	0.880806	0.930937	0.964075
M2	0.880806	0.0283641	0.255724
M3	0.880806	0.284811	0.484175
M4	0.96833	5.2708e-05	0.142223
M5	0.880806	0.0283641	0.484175
M6	0.201144	0.044581	0.713586
M7	0.880806	0.356456	0.964075
M8	0.880806	0.0722983	0.227568
M9	0.880806	0.00010922	0.405456
M10	0.111942	0.0283641	0.587893
M11	0.880806	0.284811	0.713586
M12	0.111942	0.634324	0.484175
M13	0.111942	0.0448719	0.212536
M14	0.880806	0.634324	0.713586
M15	0.880806	0.000391204	0.212536
M16	0.880806	0.830292	0.964075
M17	0.880806	0.193914	0.484175
M18	0.880806	0.193914	0.484175
M19	0.111942	0.528181	0.713586
M20	0.443101	0.115982	0.484175
M21	0.886448	0.0296875	0.484175
