# Supplementary material for: Meta-analysis derived atopic dermatitis (MADAD) transcriptome defines a robust AD signature highlighting the involvement of atherosclerosis and lipid metabolism pathways
Source: BMC Med Genomics. 2015 Oct 12;8:60. doi: 10.1186/s12920-015-0133-x (PMC4603338; doi:10.1186/s12920-015-0133-x)
Supplement: Supplementary file 18 — MTGDR results. (XLSX 9 kb) [file 12920_2015_133_MOESM18_ESM.xlsx]

## Sheet: Sheet1
Table E13 – MTGDR results
PROBEID	SYMBOL	ENTREZID	Cyclo	GSE32924	GSE36842	REGENERON
203535_at	S100A9	6280	0.0205765	0.00484524	0.00846399	0.0361143
209720_s_at	SERPINB3	6317	0.0339743	0.0109198	0.0166832	0.0284227
239430_at	IGFL1	374918	0.410796	0.21652	0.175074	0.27761
206561_s_at	AKR1B10	57016	0.0155571	0.00789081	0.0104533	0.00609879
205660_at	OASL	8638	0.117807	0.0162882	0.0606513	0.0252538
206211_at	SELE	6401	0.0793411	0.179338	0.107566	0.133755
223381_at	NUF2	83540	0.0336942	0.0278155	0.0375487	0.0409416
229510_at	MS4A14	84689	0.00220556	0.00260421	0.00226268	0.00292755
205828_at	MMP3	4314	0.0481326	0.0179884	-0.0073331	0.0312121
223484_at	C15orf48	84419	-0.0294997	-0.0122523	-0.00943295	-0.0188151
206799_at	SCGB1D2	10647	-0.00560716	-0.00800719	-0.00975166	-0.00663398
217059_at	MUC7	4589	-0.0514219	-0.00801878	-0.0329802	-0.0775791
218934_s_at	HSPB7	27129	-0.00994287	-0.00977875	-0.0070489	-0.0132295
219398_at	CIDEC	63924	-0.00728657	-0.00600719	-0.00302475	-0.00368148
205979_at	SCGB2A1	4246	-0.0621356	-0.0238496	-0.0540697	-0.0599452
205913_at	PLIN1	5346	-0.156932	-0.0544568	-0.0444106	-0.0642002
241412_at	BTC	685	-0.163238	-0.176992	-0.103192	-0.0865784
204712_at	WIF1	11197	-0.0383084	-0.0123242	-0.0144586	-0.0149087
205404_at	HSD11B1	3290	-0.142889	-0.14054	-0.0792411	-0.0173304
